# Supplementary material for: Zhile Capsule Exerts Antidepressant-Like Effects through Upregulation of the BDNF Signaling Pathway and Neuroprotection
Source: Int J Mol Sci. 2019 Jan 8;20(1):195. doi: 10.3390/ijms20010195 (PMC6337550; doi:10.3390/ijms20010195)
Supplement: Supplementary file 1 [file ijms-20-00195-s001.zip]

Archive with 7 entries (6 files):
- ijms-412830-supplementary/
- ijms-412830-supplementary/Supplementary table S1.xlsx
- ijms-412830-supplementary/Supplementary table S2.xlsx
- ijms-412830-supplementary/Supplementary table S3.xlsx
- ijms-412830-supplementary/Supplementary table S4.xlsx
- ijms-412830-supplementary/Supplementary table S5.xlsx
- ijms-412830-supplementary/Supplementary table S6.xlsx
