# Supplementary material for: Zhile Capsule Exerts Antidepressant-Like Effects through Upregulation of the BDNF Signaling Pathway and Neuroprotection
Source: Int J Mol Sci. 2019 Jan 8;20(1):195. doi: 10.3390/ijms20010195 (PMC6337550; doi:10.3390/ijms20010195)
Supplement: Supplementary file 1 [file ijms-20-00195-s001.zip › ijms-412830-supplementary/Supplementary table S1.xlsx]

## Sheet: Sheet1
Supplementary Table S1: ADME parameters of active compounds in ZL
Herbs	Molecular ID	Molecule	OB	Caco-2	BBB	DL	HL	Source
Schisandra chinensis	MOL009199	Interiotherin B	31.76	0.43	0	0.77	13.87	prediction-based
	MOL009211	kadsulactone	42.87	0.96	0.53	0.76	6.05	prediction-based
	MOL009213	kadsulignan B	30.63	0.24	-0.23	0.84	6.72	prediction-based
	MOL009217	neokadsuranic acid A	43.35	0.64	0	0.85	12.27	prediction-based
	MOL009218	neokadsuranic acid B	43.1	0.62	0.12	0.85	10.59	prediction-based
	MOL009220	neokadsuranin	33.35	0.89	0.56	0.88	6.18	prediction-based
	MOL009222	schisanlactone A	42.17	0.91	0.24	0.86	6.73	prediction-based
	MOL009224	schisanlactone E	40.83	0.58	-0.16	0.84	8.65	prediction-based
	MOL009229	schizandronic acid	40.45	0.56	-0.18	0.82	5.99	prediction-based
	MOL005317	Deoxyharringtonine	39.27	0.19	-0.25	0.81	7.9	prediction-based
	MOL008956	Angeloylgomisin O	31.97	0.83	0.41	0.85	8	prediction-based
	MOL008957	Schizandrer B	30.71	0.66	0.15	0.83	9.4	prediction-based
	MOL008968	Gomisin-A	30.69	0.63	-0.02	0.78	5.09	prediction-based
	MOL008974	Gomisin G	32.68	0.73	0.16	0.83	8.5	prediction-based
	MOL008978	Gomisin R	34.84	0.6	0.04	0.86	9.54	prediction-based
	MOL008992	Wuweizisu C	46.27	1.08	0.5	0.84	8.72	prediction-based
	MOL000105	protocatechuic acid	25.37	0.1	-0.17	0.04		Literature-based
	MOL001604	Linalool	49.37	0.86	0.74	0.04	4.51	Literature-based
	MOL000036	beta-caryophyllene	29.7	1.83	2.07	0.09		Literature-based
	MOL005604	Schisandrin	7.69	0.57	0.1	0.66		Literature-based
Semen Ziziphi Spinosae	MOL001522	(S)-Coclaurine	42.35	0.7	0.06	0.24	4.41	prediction-based
	MOL001525	Daucosterol	36.91	1.42	1.15	0.75	5.41	prediction-based
	MOL001527	jujuboside A_qt	34.96	0.59	0.11	0.62	9.75	prediction-based
	MOL001532	phytosterol	36.91	1.43	1.16	0.75	4.52	prediction-based
	MOL001539	sanjoinenine	67.28	0.43	-0.24	0.79	4.88	prediction-based
	MOL000211	Mairin	55.38	0.73	0.22	0.78	8.87	prediction-based
	MOL001523	cyclic adenosine 3',5'-monophosphate(cAMP)	9.05	-1.07	-1.8	0.61		Literature-based
Codonopsis Radix	MOL001006	poriferasta-7,22E-dien-3beta-ol	42.98	1.45	1.11	0.76	5.48	prediction-based
	MOL002140	Perlolyrine	65.95	0.88	0.15	0.27	12.62	prediction-based
	MOL003036	ZINC03978781	43.83	1.32	0.96	0.76	5.79	prediction-based
	MOL000449	Stigmasterol	43.83	1.44	1	0.76	5.57	prediction-based
	MOL003896	7-Methoxy-2-methyl isoflavone	42.56	1.16	0.56	0.2	16.89	prediction-based
	MOL004355	Spinasterol	42.98	1.44	1.04	0.76	5.32	prediction-based
	MOL005321	Frutinone A	65.9	0.89	0.46	0.34	19.1	prediction-based
	MOL006774	stigmast-7-enol	37.42	1.39	1.04	0.75	6.28	prediction-based
	MOL007514	methyl icosa-11,14-dienoate	39.67	1.47	1.1	0.23	5.24	prediction-based
	MOL008391	5alpha-Stigmastan-3,6-dione	33.12	0.9	0.47	0.79	5.19	prediction-based
	MOL008397	Daturilin	50.37	0.61	0.06	0.77	5.73	prediction-based
	MOL008400	glycitein	50.48	0.56	-0.29	0.24	16.32	prediction-based
	MOL008407	(8S,9S,10R,13R,14S,17R)-17-[(E,2R,5S)-5-ethyl-6-methylhept-3-en-2-yl]-10,13-dimethyl-1,2,4,7,8,9,11,12,14,15,16,17-dodecahydrocyclopenta[a]phenanthren-3-one	45.4	1.49	1.26	0.76	5.65	prediction-based
	MOL008411	11-Hydroxyrankinidine	40	0.29	-0.19	0.66	10.8	prediction-based
	MOL000008	apigenin	23.06	0.43	-0.61	0.21		Literature-based
	MOL000905	()-beta-Pinene	44.77	1.85	2.29	0.05	11.32	Literature-based
Cinnamomi Ramulus	MOL000358	beta-sitosterol	36.91	1.32	0.99	0.75	5.36	prediction-based
	MOL000359	sitosterol	36.91	1.32	0.87	0.75	5.37	prediction-based
	MOL011169	Peroxyergosterol	44.39	0.86	0.43	0.82	4.06	prediction-based
	MOL000105	protocatechuic acid	23.06	0.43	-0.61	0.21		Literature-based
	MOL000125	(-)-alpha-Pinene	46.25	1.85	2.3	0.05	11.42	Literature-based
	MOL000244	()-Borneol	81.8	1.22	1.47	0.05	11.36	Literature-based
	MOL000254	eugenol	56.24	1.35	1.32	0.04	0.92	Literature-based
	MOL000492	(+)-catechin	54.83	-0.03	-0.73	0.24	0.61	Literature-based
	MOL002042	thymol	41.47	1.6	1.68	0.03	11.33	Literature-based
	MOL002124	beta-asarone	35.61	1.45	1.24	0.06	4.46	Literature-based
Rehmanniae Radix Praeparata	MOL000359	sitosterol	36.91	1.32	0.87	0.75	5.37	prediction-based
	MOL000449	Stigmasterol	43.83	1.44	1	0.76	5.57	prediction-based
Rhizoma Dioscoreae	MOL000449	Stigmasterol	43.83	1.44	1	0.76	5.57	prediction-based
	MOL000546	diosgenin	80.88	0.82	0.27	0.81	4.14	prediction-based
	MOL005465	AIDS180907	45.33	0.73	0	0.77	14.86	prediction-based
	MOL001559	piperlonguminine	30.71	0.95	0.27	0.18	8.66	prediction-based
	MOL000310	Denudatin B	61.47	0.9	0.35	0.38	7.71	prediction-based
	MOL000322	Kadsurenone	54.72	0.82	0.52	0.38	9.16	prediction-based
	MOL005429	hancinol	64.01	0.53	0.17	0.37	4.06	prediction-based
	MOL005430	hancinone C	59.05	0.74	0.06	0.39	4.14	prediction-based
	MOL005435	24-Methylcholest-5-enyl-3belta-O-glucopyranoside_qt	37.58	1.33	0.96	0.72	4.91	prediction-based
	MOL005438	campesterol	37.58	1.34	0.95	0.71	4.83	prediction-based
	MOL005440	Isofucosterol	43.78	1.36	0.97	0.76	5.18	prediction-based
	MOL000953	CLR	37.87	1.43	1.13	0.68	4.52	prediction-based
Cortex Moutan	MOL000211	Mairin	55.38	0.73	0.22	0.78	8.87	prediction-based
	MOL000359	sitosterol	36.91	1.32	0.87	0.75	5.37	prediction-based
	MOL007369	4-O-methylpaeoniflorin_qt	67.24	0.15	-0.15	0.43	9.51	prediction-based
	MOL002215	Oleanic acid	8.41	1.14	0.97	0.77		Literature-based
	MOL000223	caffeic acid	25.76	0.21	-0.26	0.05		Literature-based
	MOL000254	eugenol	56.24	1.35	1.32	0.04	0.92	Literature-based
	MOL000492	(+)-catechin	54.83	-0.03	-0.73	0.24	0.61	Literature-based
	MOL007002	paeonioflorin	10.22	-1.69	-2.39	0.79		Literature-based
	MOL000874	paeonol	28.79	0.93	0.84	0.04		Literature-based
	MOL000098	quercetin	46.43	0.05	-0.77	0.28	14.4	Literature-based
Gardeniae Fructus	MOL001663	(4aS,6aR,6aS,6bR,8aR,10R,12aR,14bS)-10-hydroxy-2,2,6a,6b,9,9,12a-heptamethyl-1,3,4,5,6,6a,7,8,8a,10,11,12,13,14b-tetradecahydropicene-4a-carboxylic acid	32.03	0.61	0.39	0.76	4.34	prediction-based
	MOL004561	Sudan III	84.07	0.42	0.1	0.59	8.99	prediction-based
	MOL000358	beta-sitosterol	36.91	1.32	0.99	0.75	5.36	prediction-based
	MOL000449	Stigmasterol	43.83	1.44	1	0.76	5.57	prediction-based
	MOL001494	Mandenol	42	1.46	1.14	0.19	5.39	prediction-based
	MOL002883	Ethyl oleate (NF)	32.4	1.4	1.1	0.19	4.85	prediction-based
	MOL003095	5-hydroxy-7-methoxy-2-(3,4,5-trimethoxyphenyl)chromone	51.96	0.88	-0.21	0.41	15.98	prediction-based
	MOL001648	genipin	26.06	-0.37	-0.98	0.1		Literature-based
	MOL004556	crocin	7.06	-4.64	-6.43	0.12		Literature-based
	MOL004557	geniposide	14.64	-1.7	-2.61	0.44		Literature-based
	MOL000415	rutin	3.2	-1.93	-2.75	0.68		Literature-based
	MOL000105	protocatechuic acid	25.37	0.1	-0.17	0.04		Literature-based
	MOL000223	caffeic acid	25.76	0.21	-0.26	0.05		Literature-based
	MOL000874	paeonol	28.79	0.93	0.84	0.04		Literature-based
	MOL002560	chrysin	22.61	0.7	0.01	0.18		Literature-based
	MOL000359	sitosterol	36.91	1.32	0.87	0.75	5.37	Literature-based
	MOL002298	aloeemodin	20.65	-0.22	-0.85	0.24		Literature-based
	MOL000472	emodin	24.4	0.22	-0.66	0.24		Literature-based
	MOL000006	luteolin	36.16	0.19	-0.84	0.25	15.94	Literature-based
	MOL000635	vanillin	52	0.68	0.41	0.03	11.79	Literature-based
	MOL000284	L-uridine	23.4	-1.07	-1.42	0.11		Literature-based
	MOL002215	Oleanic acid	8.41	1.14	0.97	0.77		Literature-based
	MOL000123	geraniol	23.93	1.19	1.14	0.02		Literature-based
	MOL000198	(R)-linalool	39.8	1.33	1.36	0.02	6.48	Literature-based
	MOL000244	()-Borneol	81.8	1.22	1.47	0.05	11.36	Literature-based
Sennae Folium	MOL000359	sitosterol	36.91	1.32	0.87	0.75	5.37	prediction-based
	MOL000449	Stigmasterol	43.83	1.44	1	0.76	5.57	prediction-based
	MOL002298	aloeemodin	20.65	-0.22	-0.85	0.24		Literature-based
	MOL000472	emodin	24.4	0.22	-0.66	0.24		Literature-based
Inulae Flos	MOL003398	Pratensein	39.06	0.39	-0.09	0.28	17.13	prediction-based
	MOL000358	beta-sitosterol	36.91	1.32	0.99	0.75	5.36	prediction-based
	MOL003851	Isoramanone	39.97	0.05	-0.16	0.51	4.79	prediction-based
	MOL000223	caffeic acid	25.76	0.21	-0.26	0.05		Literature-based
	MOL000006	luteolin	36.16	0.19	-0.84	0.25	15.94	Literature-based
	MOL000098	quercetin	46.43	0.05	-0.77	0.28	14.4	Literature-based
Caulis Polygoni Multiflori	MOL000472	emodin	24.4	0.22	-0.66	0.24		Literature-based
	MOL001729	chrysophanol	18.64	0.62	-0.2	0.21		Literature-based
Trichosanthes Kirilowii	MOL000635	vanillin	52	0.68	0.41	0.03	11.79	Literature-based
	MOL001494	Mandenol	42	1.46	1.14	0.19	5.39	prediction-based
	MOL004355	Spinasterol	42.98	1.44	1.04	0.76	5.32	prediction-based
	MOL006756	Schottenol	37.42	1.33	0.91	0.75	5.63	prediction-based
	MOL007165	10α-cucurbita-5,24-diene-3β-ol	44.02	1.46	1.04	0.74	5.32	prediction-based
	MOL007179	Linolenic acid ethyl ester	46.1	1.48	1.09	0.2	5.8	prediction-based
Ophiopogon japonicus	MOL000449	Stigmasterol	43.83	1.44	1	0.76	5.57	prediction-based
	MOL000284	L-uridine	23.4	-1.07	-1.42	0.11		prediction-based
	MOL000263	oleanolic acid	29.02	0.59	0.07	0.76		Literature-based
Zingiberis Rhizoma	MOL000359	sitosterol	36.91	1.32	0.87	0.75	5.37	prediction-based
	MOL000358	beta-sitosterol	36.91	1.32	0.99	0.75	5.36	prediction-based
	MOL000123	geraniol	23.93	1.19	1.14	0.02		Literature-based
	MOL000198	(R)-linalool	39.8	1.33	1.36	0.02	6.48	Literature-based
	MOL000244	()-Borneol	81.8	1.22	1.47	0.05	11.36	Literature-based
