# Supplementary material for: Zhile Capsule Exerts Antidepressant-Like Effects through Upregulation of the BDNF Signaling Pathway and Neuroprotection
Source: Int J Mol Sci. 2019 Jan 8;20(1):195. doi: 10.3390/ijms20010195 (PMC6337550; doi:10.3390/ijms20010195)
Supplement: Supplementary file 1 [file ijms-20-00195-s001.zip › ijms-412830-supplementary/Supplementary table S2.xlsx]

## Sheet: Sheet1
Supplementary Table S2-information of predicted ZL targets
Protein names	Gene names	Organism
DNA topoisomerase 2-alpha	TOP2A	Homo sapiens
Androgen receptor	AR	Homo sapiens
Prostaglandin G/H synthase 2	PTGS2	Homo sapiens
Mineralocorticoid receptor	NR3C2	Homo sapiens
Thrombin	F2	Homo sapiens
Nitric-oxide synthase, endothelial	NOS3	Homo sapiens
Acetylcholinesterase	ACHE	Homo sapiens
Trypsin-1	PRSS1	Homo sapiens
Proto-oncogene serine/threonine-protein kinase Pim-1	PIM1	Homo sapiens
Nuclear receptor coactivator 2	NCOA2	Homo sapiens
Calcium-activated potassium channel subunit alpha 1	KCNMA1	Homo sapiens
Gamma-aminobutyric acid receptor subunit alpha-1	GABRA1	Homo sapiens
Dipeptidyl peptidase IV	DPP4	Homo sapiens
Prostaglandin G/H synthase 1	PTGS1	Homo sapiens
Arachidonate 5-lipoxygenase	ALOX5	Homo sapiens
Amine oxidase [flavin-containing] B	MAOB	Homo sapiens
Lysozyme	LYZ	Homo sapiens
Alcohol dehydrogenase 1C	ADH1C	Homo sapiens
Trypsin-3	PRSS3	Homo sapiens
Protein kinase C alpha type	PRKCA	Homo sapiens
Protein kinase C beta type	PRKCB	Homo sapiens
Protein kinase C gamma type	PRKCG	Homo sapiens
Maltase-glucoamylase, intestinal	MGAM	Homo sapiens
Protein kinase C zeta type	PRKCZ	Homo sapiens
Muscarinic acetylcholine receptor M3	CHRM3	Homo sapiens
Muscarinic acetylcholine receptor M1	CHRM1	Homo sapiens
Gamma-aminobutyric-acid receptor alpha-2 subunit	GABRA2	Homo sapiens
Gamma-aminobutyric-acid receptor alpha-5 subunit	GABRA5	Homo sapiens
Gamma-aminobutyric-acid receptor alpha-3 subunit	GABRA3	Homo sapiens
Muscarinic acetylcholine receptor M2	CHRM2	Homo sapiens
Gamma-aminobutyric-acid receptor subunit alpha-6	GABRA6	Homo sapiens
Retinoic acid receptor RXR-alpha	RXRA	Homo sapiens
Alpha-1B adrenergic receptor	ADRA1B	Homo sapiens
Neuronal acetylcholine receptor subunit alpha-2	CHRNA2	Homo sapiens
Sodium-dependent noradrenaline transporter	SLC6A2	Homo sapiens
Alpha-1A adrenergic receptor	ADRA1A	Homo sapiens
Sodium-dependent dopamine transporter	SLC6A3	Homo sapiens
Interleukin-6	IL6	Homo sapiens
Carbonic anhydrase II	CA2	Homo sapiens
Progesterone receptor	PGR	Homo sapiens
Heat shock protein HSP 90	HSP90AB1	Homo sapiens
Sodium channel protein type 5 subunit alpha	SCN5A	Homo sapiens
CGMP-inhibited 3',5'-cyclic phosphodiesterase A	PDE3A	Homo sapiens
Beta-2 adrenergic receptor	ADRB2	Homo sapiens
Sodium-dependent serotonin transporter	SLC6A4	Homo sapiens
Calmodulin	CALM1	Homo sapiens
Dopamine D1 receptor	DRD1	Homo sapiens
Alpha-2A adrenergic receptor	ADRA2A	Homo sapiens
Alpha-2C adrenergic receptor	ADRA2C	Homo sapiens
Alpha-1D adrenergic receptor	ADRA1D	Homo sapiens
Mu-type opioid receptor	OPRM1	Homo sapiens
mRNA of PKA Catalytic Subunit C-alpha	PRKACA	Homo sapiens
Phosphatidylinositol-4,5-bisphosphate 3-kinase catalytic subunit, gamma isoform	PIK3CG	Homo sapiens
Transcription factor p65	RELA	Homo sapiens
Epidermal growth factor receptor	EGFR	Homo sapiens
RAC-alpha serine/threonine-protein kinase	AKT1	Homo sapiens
Vascular endothelial growth factor A	VEGFA	Homo sapiens
G1/S-specific cyclin-D1	CCND1	Homo sapiens
Bcl-2-like protein 1	BCL2L1	Homo sapiens
Cyclin-dependent kinase inhibitor 1	CDKN1	Homo sapiens
Caspase-9	CASP9	Homo sapiens
72 kDa type IV collagenase	MMP2	Homo sapiens
Matrix metalloproteinase-9	MMP9	Homo sapiens
Mitogen-activated protein kinase 1	MAPK1	Homo sapiens
Interleukin-10	IL10	Homo sapiens
Retinoblastoma-associated protein	RB1	Homo sapiens
Cell division protein kinase 4	CDK4	Homo sapiens
Tumor necrosis factor	TNF	Homo sapiens
Transcription factor AP-1	JUN	Homo sapiens
Caspase-3	CASP3	Homo sapiens
Cellular tumor antigen p53	TP53	Homo sapiens
NF-kappa-B inhibitor alpha	NFKBIA	Homo sapiens
Xanthine dehydrogenase/oxidase	XDH	Homo sapiens
DNA topoisomerase 1	TOP1	Homo sapiens
E3 ubiquitin-protein ligase Mdm2	MDM2	Homo sapiens
Amyloid beta A4 protein	APP	Homo sapiens
Interstitial collagenase	MMP1	Homo sapiens
Proliferating cell nuclear antigen	PCNA	Homo sapiens
Receptor tyrosine-protein kinase erbB-2	ERBB2	Homo sapiens
Peroxisome proliferator-activated receptor gamma	PPARG	Homo sapiens
Heme oxygenase 1	HMOX1	Homo sapiens
Caspase-7	CASP7	Homo sapiens
Intercellular adhesion molecule 1	ICAM1	Homo sapiens
Induced myeloid leukemia cell differentiation protein Mcl-1	MCL1	Homo sapiens
Baculoviral IAP repeat-containing protein 5	BIRC5	Homo sapiens
Interleukin-2	IL2	Homo sapiens
G2/mitotic-specific cyclin-B1	CCNB1	Homo sapiens
Tyrosinase	TYR	Homo sapiens
Interferon gamma	IFNG	Homo sapiens
Interleukin-4	IL4	Homo sapiens
Glutathione S-transferase P	GSTP1	Homo sapiens
Baculoviral IAP repeat-containing protein 4	BIRC4	Homo sapiens
Solute carrier family 2, facilitated glucose transporter member 4	SLC2A4	Homo sapiens
Insulin receptor	INSR	Homo sapiens
CD40 ligand	CD40LG	Homo sapiens
Prostaglandin E synthase	PTGES	Homo sapiens
Kinetochore protein Nuf2	NUF2	Homo sapiens
Adenylate cyclase type 2	ADCY2	Homo sapiens
Hepatocyte growth factor receptor	MET	Homo sapiens
Coagulation factor VII	F7	Homo sapiens
Apoptosis regulator Bcl-2	BCL2	Homo sapiens
Proto-oncogene c-Fos	FOS	Homo sapiens
Eukaryotic translation initiation factor 6	EIF6	Homo sapiens
Apoptosis regulator BAX	BAX	Homo sapiens
Urokinase-type plasminogen activator	PLAU	Homo sapiens
Cell division protein kinase 6	CDK6	Homo sapiens
Eukaryotic translation elongation factor 1 epsilon-1	EEF1E1	Homo sapiens
Activator of 90 kDa heat shock protein ATPase homolog 1	AHSA1	Homo sapiens
Ornithine decarboxylase	ODC1	Homo sapiens
Bcl2 antagonist of cell death	BAD	Homo sapiens
Hypoxia-inducible factor 1-alpha	HIF1A	Homo sapiens
Insulin-like growth factor 1 receptor	IGF1R	Homo sapiens
Protein CBFA2T1	RUNX1T1	Homo sapiens
Probable E3 ubiquitin-protein ligase HERC5	HERC5	Homo sapiens
Acetyl-CoA carboxylase 1	ACACA	Homo sapiens
G1/S-specific cyclin-D2	CCND2	Homo sapiens
Plasminogen activator inhibitor 1	SERPINE1	Homo sapiens
NF-kappa-B essential modulator	IKBKG	Homo sapiens
Cytochrome P450 19A1	CYP19A1	Homo sapiens
26S proteasome non-ATPase regulatory subunit 3	PSMD3	Homo sapiens
Cytochrome c	CYCS	Homo sapiens
CASP8 and FADD-like apoptosis regulator	CFLAR	Homo sapiens
Alpha- and gamma-adaptin-binding protein p34	AAGAB	Homo sapiens
Insulin	INS	Homo sapiens
Low affinity immunoglobulin epsilon Fc receptor	FCER2	Homo sapiens
Interleukin-13	IL13	Homo sapiens
High affinity immunoglobulin epsilon receptor subunit beta	MS4A2	Homo sapiens
Intestinal-type alkaline phosphatase	ALPI	Homo sapiens
Proteasome activator complex subunit 3	PSME3	Homo sapiens
Glucose-6-phosphatase	G6PC3	Homo sapiens
Adenomatous polyposis coli protein	APC	Homo sapiens
Transient receptor potential cation channel subfamily M member 2	TRPM2	Homo sapiens
Aldo-keto reductase family 1 member C3	AKR1C3	Homo sapiens
Sodium/iodide cotransporter	SLC5A5	Homo sapiens
Sodium/potassium-transporting ATPase subunit gamma	FXYD2	Homo sapiens
Dolichyl-phosphate beta-glucosyltransferase	ALG5	Homo sapiens
Retinoic acid receptor RXR-gamma	RXRG	Homo sapiens
Cell division protein kinase 2	CDK2	Homo sapiens
Peroxisome proliferator activated receptor gamma	PPARG	Homo sapiens
Estrogen receptor beta	ESR1	Homo sapiens
Mitogen-activated protein kinase 14	MAPK14	Homo sapiens
Glycogen synthase kinase-3 beta	GSK3B	Homo sapiens
Serine/threonine-protein kinase Chk1	CHEK1	Homo sapiens
Cyclin-A2	CCNA2	Homo sapiens
Nuclear receptor coactivator 1	NCOA1	Homo sapiens
Nitric oxide synthase, inducible	NOS2	Homo sapiens
Collagenase 3	MMP13	Homo sapiens
Neutrophil collagenase	MMP8	Homo sapiens
Glucocorticoid receptor	NR3C1	Homo sapiens
Neuronal acetylcholine receptor protein, alpha-7 chain	CHRNA7	Homo sapiens
Ig gamma-1 chain C region	IGHG1	Homo sapiens
Aldose reductase	AKR1B1	Homo sapiens
Leukotriene A-4 hydrolase	LTA4H	Homo sapiens
Amine oxidase [flavin-containing] A	MAOA	Homo sapiens
Chymotrypsinogen B	CTRB1	Homo sapiens
Beta-1 adrenergic receptor	ADRB1	Homo sapiens
5-hydroxytryptamine 2A receptor	HTR2A	Homo sapiens
Estrogen receptor beta	ESR2	Homo sapiens
cAMP-dependent protein kinase inhibitor alpha	PKIA	Homo sapiens
Muscarinic acetylcholine receptor M5	CHRM5	Homo sapiens
Alpha-2B adrenergic receptor	ADRA2B	Homo sapiens
Cytochrome P450 1A1	CYP1A1	Homo sapiens
Cytochrome P450 1B1	CYP1B1	Homo sapiens
Aryl hydrocarbon receptor	AHR	Homo sapiens
Canalicular multispecific organic anion transporter 1	ABCC2	Homo sapiens
T-lymphocyte activation antigen CD86	CD86	Homo sapiens
Serine/threonine-protein phosphatase 2B catalytic subunit alpha isoform	PPP3CA	Homo sapiens
Mucin-1	MUC1	Homo sapiens
Quinone oxidoreductase	CRYZ	Homo sapiens
Calcium-transporting ATPase type 2C member 1	ATP2C1	Homo sapiens
Short transient receptor potential channel 3	TRPC3	Homo sapiens
Transient receptor potential cation channel subfamily V member 3	TRPM3	Homo sapiens
Ecto-NOX disulfide-thiol exchanger 2	ENOX2	Homo sapiens
Catalase	CAT	Homo sapiens
Hyaluronan synthase 2	HAS2	Homo sapiens
Neutrophil elastase	ELANE	Homo sapiens
Glutamate decarboxylase 2	GAD2	Homo sapiens
Potassium voltage-gated channel subfamily H member 2	KCNH2	Homo sapiens
Muscarinic acetylcholine receptor M4	CHRM4	Homo sapiens
Caspase-8	CASP8	Homo sapiens
Transforming growth factor beta-1	TGFB1	Homo sapiens
Serum paraoxonase/arylesterase 1	PON1	Homo sapiens
Microtubule-associated protein 2	MAP2	Homo sapiens
Beta-secretase	BACE	Homo sapiens
Fatty acid synthase	FASN	Homo sapiens
Superoxide dismutase [Cu-Zn]	SOD1	Homo sapiens
Nuclear receptor subfamily 1 group I member 2	NR1I2	Homo sapiens
Cytosolic phospholipase A2	PLA2G4A	Homo sapiens
Serine/threonine-protein kinase mTOR	MTOR	Homo sapiens
Alcohol dehydrogenase 1B	ADH1B	Homo sapiens
Alcohol dehydrogenase 1A	ADH1A	Homo sapiens
Tyrosine-protein kinase BTK	BTK	Homo sapiens
Glial fibrillary acidic protein	GFAP	Homo sapiens
Insulin-like growth factor II	IGF2	Homo sapiens
P-selectin	SELP	Homo sapiens
Ras-related C3 botulinum toxin substrate 1	RAC1	Homo sapiens
mRNA of Protein-tyrosine phosphatase, non-receptor type 1	PTPN1	Homo sapiens
Stromelysin-1	MMP3	Homo sapiens
Pro-epidermal growth factor	EGF	Homo sapiens
ETS domain-containing protein Elk-1	ELK1	Homo sapiens
NADPH--cytochrome P450 reductase	POR	Homo sapiens
RAF proto-oncogene serine/threonine-protein kinase	RAF1	Homo sapiens
Signal transducer and activator of transcription 1-alpha/beta	STAT1	Homo sapiens
Cytochrome P450 3A4	CYP3A4	Homo sapiens
Cytochrome P450 1A2	CYP1A2	Homo sapiens
Caveolin-1	CAV1	Homo sapiens
Myc proto-oncogene protein	MYC	Homo sapiens
Tissue factor	F3	Homo sapiens
Gap junction alpha-1 protein	GJA1	Homo sapiens
Interleukin-1 beta	IL1B	Homo sapiens
C-C motif chemokine 2	CCL2	Homo sapiens
E-selectin	SELE	Homo sapiens
Vascular cell adhesion protein 1	VCAM1	Homo sapiens
Prostaglandin E2 receptor EP3 subtype	PTGER3	Homo sapiens
Interleukin-8	IL8	Homo sapiens
Dual oxidase 2	DUOX2	Homo sapiens
Nitric oxide synthase, endothelial	NOS3	Homo sapiens
Heat shock protein beta-1	HSPB1	Homo sapiens
Estrogen sulfotransferase	SULT1E1	Homo sapiens
Tissue-type plasminogen activator	PLAT	Homo sapiens
Thrombomodulin	THBD	Homo sapiens
Collagen alpha-1(I) chain	COL1A1	Homo sapiens
Phosphatidylinositol-3,4,5-trisphosphate 3-phosphatase and dual-specificity protein phosphatase PTEN	PTEN	Homo sapiens
Interleukin-1 alpha	IL1A	Homo sapiens
Myeloperoxidase	MPO	Homo sapiens
Neutrophil cytosol factor 1	NCF1	Homo sapiens
ATP-binding cassette sub-family G member 2	ABCG2	Homo sapiens
Nuclear factor erythroid 2-related factor 2	NFE2L2	Homo sapiens
NAD(P)H dehydrogenase [quinone] 1	NQO1	Homo sapiens
Poly [ADP-ribose] polymerase 1	PARP1	Homo sapiens
Collagen alpha-1(III) chain	COL3A1	Homo sapiens
C-X-C motif chemokine 11	CXCL11	Homo sapiens
C-X-C motif chemokine 2	CXCL2	Homo sapiens
DDB1- and CUL4-associated factor 5	DCAF5	Homo sapiens
Nuclear receptor subfamily 1 group I member 3	NR1I3	Homo sapiens
Serine/threonine-protein kinase Chk2	CHEK2	Homo sapiens
Claudin-4	CLDN4	Homo sapiens
Peroxisome proliferator-activated receptor alpha	PPARA	Homo sapiens
Peroxisome proliferator-activated receptor delta	PPARD	Homo sapiens
Heat shock factor protein 1	HSF1	Homo sapiens
C-reactive protein	CRP	Homo sapiens
C-X-C motif chemokine 10	CXCL10	Homo sapiens
Inhibitor of nuclear factor kappa-B kinase subunit alpha	CHUK	Homo sapiens
Osteopontin	SPP1	Homo sapiens
Runt-related transcription factor 2	RUNX2	Homo sapiens
Ras association domain-containing protein 1	RASSF1	Homo sapiens
Transcription factor E2F1	E2F1	Homo sapiens
Transcription factor E2F2	E2F2	Homo sapiens
Prostatic acid phosphatase	ACPP	Homo sapiens
Cathepsin D	CTSD	Homo sapiens
Insulin-like growth factor-binding protein 3	IGFBP3	Homo sapiens
Interferon regulatory factor 1	IRF1	Homo sapiens
Receptor tyrosine-protein kinase erbB-3	ERBB3	Homo sapiens
Type I iodothyronine deiodinase	DIO1	Homo sapiens
Procollagen C-endopeptidase enhancer 1	PCOLCE	Homo sapiens
Puromycin-sensitive aminopeptidase	NPEPPS	Homo sapiens
Hexokinase-2	HK2	Homo sapiens
Homeobox protein Nkx-3.1	NKX3-1	Homo sapiens
Ras GTPase-activating protein 1	RASA1	Homo sapiens
Glutathione S-transferase Mu 1	GSTM1	Homo sapiens
Glutathione S-transferase Mu 2	GSTM2	Homo sapiens
Voltage-dependent calcium channel subunit alpha-2/delta-1	CACNA2D1	Homo sapiens
Mitogen-activated protein kinase 10	MAPK10	Homo sapiens
3-hydroxy-3-methylglutaryl-coenzyme A reductase	HMGCR	Homo sapiens
C5a anaphylatoxin chemotactic receptor	C5AR	Homo sapiens
Integrin beta-2	ITGB2	Homo sapiens
Thromboxane A2 receptor	TBXA2R	Homo sapiens
Neuromodulin	GAP43	Homo sapiens
Phospholipase B1, membrane-associated	PLB1	Homo sapiens
Glucagon	GCG	Homo sapiens
Sphingomyelin phosphodiesterase 2	SMPD3	Homo sapiens
Thymidine kinase	DTYMK	Homo sapiens
Glutamate receptor 2	GRIA2	Homo sapiens
Vascular endothelial growth factor receptor 2	KDR	Homo sapiens
Vascular endothelial growth factor receptor 1	FLT1	Homo sapiens
Protein kinase C epsilon type	PRKCE	Homo sapiens
Protein kinase C delta type	PRKCD	Homo sapiens
Granulocyte-macrophage colony-stimulating factor	CSF2	Homo sapiens
Actin, aortic smooth muscle	ACTA2	Homo sapiens
Vascular endothelial growth factor receptor 3	FLT4	Homo sapiens
Solute carrier family 2, facilitated glucose transporter member 1	SLC2A1	Homo sapiens
Pancreatic alpha-amylase	AMY2A	Homo sapiens
Mitogen-activated protein kinase 3	MAPK3	Homo sapiens
Bcl-2 homologous antagonist/killer	BAK1	Homo sapiens
Cytochrome P450 2B6	CYP2B6	Homo sapiens
Sucrase-isomaltase, intestinal	SI	Homo sapiens
Lactase-phlorizin hydrolase	LCT	Homo sapiens
