# Supplementary material for: Zhile Capsule Exerts Antidepressant-Like Effects through Upregulation of the BDNF Signaling Pathway and Neuroprotection
Source: Int J Mol Sci. 2019 Jan 8;20(1):195. doi: 10.3390/ijms20010195 (PMC6337550; doi:10.3390/ijms20010195)
Supplement: Supplementary file 1 [file ijms-20-00195-s001.zip › ijms-412830-supplementary/Supplementary table S3.xlsx]

## Sheet: Sheet1
Supplementary Table S3: Compound-target information
Herb name	Molecule ID	Molecule	Genes
Schisandra chinensis	MOL009199	Interiotherin B	TOP2
	MOL009213	kadsulignan B	ESR1
	MOL009220	neokadsuranin	AR
	MOL009220	neokadsuranin	PTGS2
	MOL005317	Deoxyharringtonine	AR
	MOL005317	Deoxyharringtonine	NR3C2
	MOL008956	Angeloylgomisin O	AR
	MOL008956	Angeloylgomisin O	TOP2
	MOL008957	Schizandrer B	PTGS2
	MOL008957	Schizandrer B	TOP2
	MOL008968	Gomisin-A	F2
	MOL008968	Gomisin-A	NOS3
	MOL008968	Gomisin-A	ACHE
	MOL008974	Gomisin G	TOP2
	MOL008978	Gomisin R	ESR1
	MOL008978	Gomisin R	AR
	MOL008978	Gomisin R	PTGS2
	MOL008978	Gomisin R	TOP2
	MOL008978	Gomisin R	PRSS1
	MOL008978	Gomisin R	PIM1
	MOL008978	Gomisin R	NCOA2
	MOL008978	Gomisin R	KCNMA1
	MOL008992	Wuweizisu C	ACHE
	MOL008992	Wuweizisu C	GABRA1
	MOL008992	Wuweizisu C	DPP4
	MOL008992	Wuweizisu C	CYP101
	MOL000105	protocatechuic acid	PTGS1
	MOL000105	protocatechuic acid	ALOX5
	MOL000105	protocatechuic acid	PTGS2
	MOL000105	protocatechuic acid	MAOB
	MOL000105	protocatechuic acid	LYZ
	MOL000105	protocatechuic acid	ADH1C
	MOL000105	protocatechuic acid	PRSS3
	MOL000105	protocatechuic acid	PRKCA
	MOL000105	protocatechuic acid	PRKCB
	MOL000105	protocatechuic acid	PRKCG
	MOL000105	protocatechuic acid	MGAM
	MOL000105	protocatechuic acid	PRKCZ
	MOL001604	Linalool	CHRM3
	MOL001604	Linalool	CHRM1
	MOL001604	Linalool	GABRA2
	MOL001604	Linalool	GABRA5
	MOL001604	Linalool	GABRA3
	MOL001604	Linalool	CHRM2
	MOL001604	Linalool	GABRA1
	MOL001604	Linalool	GABRA6
	MOL000036	beta-caryophyllene	PTGS1
	MOL000036	beta-caryophyllene	CHRM3
	MOL000036	beta-caryophyllene	CHRM1
	MOL000036	beta-caryophyllene	PTGS2
	MOL000036	beta-caryophyllene	GABRA2
	MOL000036	beta-caryophyllene	RXRA
	MOL000036	beta-caryophyllene	CHRM2
	MOL000036	beta-caryophyllene	ADRA1B
	MOL000036	beta-caryophyllene	CHRNA2
	MOL000036	beta-caryophyllene	GABRA1
	MOL000036	beta-caryophyllene	NCOA2
	MOL000036	beta-caryophyllene	GABRA6
	MOL000036	beta-caryophyllene	SLC6A2
	MOL000036	beta-caryophyllene	ADRA1A
	MOL000036	beta-caryophyllene	SLC6A3
	MOL000036	beta-caryophyllene	IL6
Semen Ziziphi Spinosae	MOL001523	cyclic adenosine 3',5'-monophosphate(cAMP)	PTGS2
	MOL001523	cyclic adenosine 3',5'-monophosphate(cAMP)	CA2
	MOL000211	Mairin	PGR
	MOL001539	sanjoinenine	PTGS2
	MOL001539	sanjoinenine	HSP90AB1
	MOL001532	sanjoinenine	PGR
	MOL001525	sanjoinenine	PGR
	MOL001525	sanjoinenine	NCOA2
	MOL001522	sanjoinenine	PTGS1
	MOL001522	sanjoinenine	CHRM1
	MOL001522	sanjoinenine	SCN5A
	MOL001522	sanjoinenine	PTGS2
	MOL001522	sanjoinenine	RXRA
	MOL001522	sanjoinenine	PDE3A
	MOL001522	sanjoinenine	ADRA1A
	MOL001522	sanjoinenine	ADRA1B
	MOL001522	sanjoinenine	SLC6A3
	MOL001522	sanjoinenine	ADRB2
	MOL001522	sanjoinenine	SLC6A4
	MOL001522	sanjoinenine	HSP90AB1
	MOL001522	sanjoinenine	MAOB
	MOL001522	sanjoinenine	CALM1
	MOL001522	sanjoinenine	DRD1
	MOL001522	sanjoinenine	CHRM3
	MOL001522	sanjoinenine	ADRA2A
	MOL001522	sanjoinenine	CA2
	MOL001522	sanjoinenine	ADRA2C
	MOL001522	sanjoinenine	ADRA1D
	MOL001522	sanjoinenine	OPRM1
	MOL001522	sanjoinenine	PRKACA
	MOL001522	sanjoinenine	NCOA2
Codonopsis Radix	MOL000006	luteolin	PTGS1
	MOL000006	luteolin	AR
	MOL000006	luteolin	PTGS2
	MOL000006	luteolin	HSP90AB1
	MOL000006	luteolin	PRSS1
	MOL000006	luteolin	NCOA2
	MOL000006	luteolin	PRKACA
	MOL000006	luteolin	DPP4
	MOL000006	luteolin	PIK3CG
	MOL000006	luteolin	RELA
	MOL000006	luteolin	EGFR
	MOL000006	luteolin	AKT1
	MOL000006	luteolin	VEGFA
	MOL000006	luteolin	CCND1
	MOL000006	luteolin	BCL2L1
	MOL000006	luteolin	CDKN1
	MOL000006	luteolin	CASP9
	MOL000006	luteolin	MMP2
	MOL000006	luteolin	MMP9
	MOL000006	luteolin	MAPK1
	MOL000006	luteolin	IL10
	MOL000006	luteolin	RB1
	MOL000006	luteolin	CDK4
	MOL000006	luteolin	TNF
	MOL000006	luteolin	JUN
	MOL000006	luteolin	IL6
	MOL000006	luteolin	CASP3
	MOL000006	luteolin	TP53
	MOL000006	luteolin	NFKBIA
	MOL000006	luteolin	XDH
	MOL000006	luteolin	TOP1
	MOL000006	luteolin	MDM2
	MOL000006	luteolin	APP
	MOL000006	luteolin	MMP1
	MOL000006	luteolin	PCNA
	MOL000006	luteolin	ERBB2
	MOL000006	luteolin	PPARG
	MOL000006	luteolin	HMOX1
	MOL000006	luteolin	CASP7
	MOL000006	luteolin	ICAM1
	MOL000006	luteolin	MCL1
	MOL000006	luteolin	BIRC5
	MOL000006	luteolin	IL2
	MOL000006	luteolin	CCNB1
	MOL000006	luteolin	TYR
	MOL000006	luteolin	IFNG
	MOL000006	luteolin	IL4
	MOL000006	luteolin	TOP2A
	MOL000006	luteolin	GSTP1
	MOL000006	luteolin	BIRC4
	MOL000006	luteolin	SLC2A4
	MOL000006	luteolin	INSR
	MOL000006	luteolin	CD40LG
	MOL000006	luteolin	PTGES
	MOL000006	luteolin	NUF2
	MOL000006	luteolin	ADCY2
	MOL000006	luteolin	MET
	MOL000008	apigenin	PTGS1
	MOL000008	apigenin	AR
	MOL000008	apigenin	PTGS2
	MOL000008	apigenin	HSP90AB1
	MOL000008	apigenin	PRSS1
	MOL000008	apigenin	NCOA2
	MOL000008	apigenin	PIK3CG
	MOL000008	apigenin	PRKACA
	MOL000008	apigenin	SCN5A
	MOL000008	apigenin	F7
	MOL000008	apigenin	TOP2
	MOL000008	apigenin	DPP4
	MOL000008	apigenin	CALM1
	MOL000008	apigenin	RELA
	MOL000008	apigenin	AKT1
	MOL000008	apigenin	VEGFA
	MOL000008	apigenin	CCND1
	MOL000008	apigenin	BCL2
	MOL000008	apigenin	BCL2L1
	MOL000008	apigenin	FOS
	MOL000008	apigenin	CDKN1
	MOL000008	apigenin	EIF6
	MOL000008	apigenin	BAX
	MOL000008	apigenin	CASP9
	MOL000008	apigenin	PLAU
	MOL000008	apigenin	MMP9
	MOL000008	apigenin	RB1
	MOL000008	apigenin	CDK4
	MOL000008	apigenin	TNF
	MOL000008	apigenin	JUN
	MOL000008	apigenin	CDK6
	MOL000008	apigenin	EEF1E1
	MOL000008	apigenin	AHSA1
	MOL000008	apigenin	CASP3
	MOL000008	apigenin	TP53
	MOL000008	apigenin	NFKBIA
	MOL000008	apigenin	ODC1
	MOL000008	apigenin	MDM2
	MOL000008	apigenin	BAD
	MOL000008	apigenin	MMP1
	MOL000008	apigenin	HIF1A
	MOL000008	apigenin	IGF1R
	MOL000008	apigenin	RUNX1T1
	MOL000008	apigenin	HERC5
	MOL000008	apigenin	ACACA
	MOL000008	apigenin	HMOX1
	MOL000008	apigenin	ICAM1
	MOL000008	apigenin	MCL1
	MOL000008	apigenin	CCND2
	MOL000008	apigenin	IL2
	MOL000008	apigenin	CCNB1
	MOL000008	apigenin	SERPINE1
	MOL000008	apigenin	IFNG
	MOL000008	apigenin	IL4
	MOL000008	apigenin	IKBKG
	MOL000008	apigenin	CYP19A1
	MOL000008	apigenin	BIRC4
	MOL000008	apigenin	PSMD3
	MOL000008	apigenin	SLC2A4
	MOL000008	apigenin	INSR
	MOL000008	apigenin	CD40LG
	MOL000008	apigenin	CYCS
	MOL000008	apigenin	CFLAR
	MOL000008	apigenin	AAGAB
	MOL000008	apigenin	INS
	MOL000008	apigenin	FCER2
	MOL000008	apigenin	IL13
	MOL000008	apigenin	MS4A2
	MOL000008	apigenin	ALPI
	MOL000008	apigenin	PSME3
	MOL000008	apigenin	G6PC3
	MOL000008	apigenin	APC
	MOL000008	apigenin	TRPM2
	MOL000008	apigenin	AKR1C3
	MOL000008	apigenin	SLC5A5
	MOL000008	apigenin	FXYD2
	MOL000008	apigenin	ALG5
	MOL000905	()-beta-Pinene	CHRM1
	MOL000905	()-beta-Pinene	GABRA2
	MOL000905	()-beta-Pinene	CHRM2
	MOL000905	()-beta-Pinene	GABRA6
	MOL000905	()-beta-Pinene	GABRA1
	MOL000905	()-beta-Pinene	CYP101
	MOL000905	()-beta-Pinene	PTGS1
	MOL000905	()-beta-Pinene	PTGS2
	MOL000905	()-beta-Pinene	RXRA
	MOL000905	()-beta-Pinene	RXRG
	MOL000905	()-beta-Pinene	MAOB
	MOL000905	()-beta-Pinene	NCOA2
	MOL000905	()-beta-Pinene	SLC6A2
	MOL008411	11-Hydroxyrankinidine	ESR1
	MOL008411	12-Hydroxyrankinidine	SCN5A
	MOL008411	13-Hydroxyrankinidine	OPRM1
	MOL008411	14-Hydroxyrankinidine	CDK2
	MOL008407	(8S,9S,10R,13R,14S,17R)-17-[(E,2R,5S)-5-ethyl-6-methylhept-3-en-2-yl]-10,13-dimethyl-1,2,4,7,8,9,11,12,14,15,16,17-dodecahydrocyclopenta[a]phenanthren-3-one	PGR
	MOL008407	(8S,9S,10R,13R,14S,17R)-17-[(E,2R,5S)-5-ethyl-6-methylhept-3-en-2-yl]-10,13-dimethyl-1,2,4,7,8,9,11,12,14,15,16,17-dodecahydrocyclopenta[a]phenanthren-4-one	NR3C2
	MOL008400	glycitein	PTGS1
	MOL008400	glycitein	ESR1
	MOL008400	glycitein	AR
	MOL008400	glycitein	PPARG
	MOL008400	glycitein	PTGS2
	MOL008400	glycitein	RXRA
	MOL008400	glycitein	PDE3A
	MOL008400	glycitein	ESR1
	MOL008400	glycitein	MAPK14
	MOL008400	glycitein	GSK3B
	MOL008400	glycitein	HSP90AB1
	MOL008400	glycitein	CDK2
	MOL008400	glycitein	CHEK1
	MOL008400	glycitein	PRSS1
	MOL008400	glycitein	PIM1
	MOL008400	glycitein	CCNA2
	MOL008400	glycitein	CALM1
	MOL008400	glycitein	PRKACA
	MOL008400	glycitein	NCOA1
	MOL008400	glycitein	NOS2
	MOL008400	glycitein	APP
	MOL008400	glycitein	MMP13
	MOL008400	glycitein	MMP8
	MOL008397	Daturilin	NR3C1
	MOL006774	stigmast-7-enol	PGR
	MOL006774	stigmast-8-enol	NCOA2
	MOL007514	methyl icosa-11,14-dienoate	NCOA2
	MOL005321	Frutinone A	PTGS1
	MOL005321	Frutinone A	F2
	MOL005321	Frutinone A	AR
	MOL005321	Frutinone A	SCN5A
	MOL005321	Frutinone A	PPARG
	MOL005321	Frutinone A	PTGS2
	MOL005321	Frutinone A	RXRA
	MOL005321	Frutinone A	PDE3A
	MOL005321	Frutinone A	ADRB2
	MOL005321	Frutinone A	GABRA1
	MOL005321	Frutinone A	DPP4
	MOL005321	Frutinone A	HSP90AB1
	MOL005321	Frutinone A	PIK3CG
	MOL005321	Frutinone A	CHRNA7
	MOL005321	Frutinone A	PRKACA
	MOL005321	Frutinone A	ACHE
	MOL001006	poriferasta-7,22E-dien-3beta-ol	PGR
	MOL001006	poriferasta-7,22E-dien-4beta-ol	NCOA2
	MOL001006	poriferasta-7,22E-dien-5beta-ol	NR3C2
	MOL002140	Perlolyrine	F2
	MOL002140	Perlolyrine	PTGS2
	MOL002140	Perlolyrine	RXRA
	MOL002140	Perlolyrine	PRKACA
	MOL003036	ZINC03978781	PGR
	MOL003036	ZINC03978782	NCOA2
	MOL003036	ZINC03978783	NR3C2
	MOL000449	Stigmasterol	PGR
	MOL000449	Stigmasterol	NR3C2
	MOL000449	Stigmasterol	NCOA2
	MOL000449	Stigmasterol	ADH1C
	MOL000449	Stigmasterol	IGHG1
	MOL000449	Stigmasterol	RXRA
	MOL000449	Stigmasterol	NCOA1
	MOL000449	Stigmasterol	PTGS1
	MOL000449	Stigmasterol	PTGS2
	MOL000449	Stigmasterol	ADRA2A
	MOL000449	Stigmasterol	SLC6A2
	MOL000449	Stigmasterol	SLC6A3
	MOL000449	Stigmasterol	ADRB2
	MOL000449	Stigmasterol	AKR1B1
	MOL000449	Stigmasterol	PLAU
	MOL000449	Stigmasterol	LTA4H
	MOL000449	Stigmasterol	MAOB
	MOL000449	Stigmasterol	MAOA
	MOL000449	Stigmasterol	PRKACA
	MOL000449	Stigmasterol	CTRB1
	MOL000449	Stigmasterol	CHRM3
	MOL000449	Stigmasterol	CHRM1
	MOL000449	Stigmasterol	ADRB1
	MOL000449	Stigmasterol	SCN5A
	MOL000449	Stigmasterol	HTR2A
	MOL000449	Stigmasterol	ADRA1A
	MOL000449	Stigmasterol	GABRA3
	MOL000449	Stigmasterol	CHRM2
	MOL000449	Stigmasterol	ADRA1B
	MOL000449	Stigmasterol	GABRA1
	MOL000449	Stigmasterol	CHRNA7
	MOL003896	7-Methoxy-2-methyl isoflavone	NOS2
	MOL003896	7-Methoxy-3-methyl isoflavone	PTGS1
	MOL003896	7-Methoxy-4-methyl isoflavone	DRD1
	MOL003896	7-Methoxy-5-methyl isoflavone	CHRM3
	MOL003896	7-Methoxy-6-methyl isoflavone	F2
	MOL003896	7-Methoxy-7-methyl isoflavone	CHRM1
	MOL003896	7-Methoxy-8-methyl isoflavone	ESR1
	MOL003896	7-Methoxy-9-methyl isoflavone	AR
	MOL003896	7-Methoxy-10-methyl isoflavone	ADRB1
	MOL003896	7-Methoxy-11-methyl isoflavone	SCN5A
	MOL003896	7-Methoxy-12-methyl isoflavone	PPARG
	MOL003896	7-Methoxy-13-methyl isoflavone	PTGS2
	MOL003896	7-Methoxy-14-methyl isoflavone	RXRA
	MOL003896	7-Methoxy-15-methyl isoflavone	ACHE
	MOL003896	7-Methoxy-16-methyl isoflavone	PDE3A
	MOL003896	7-Methoxy-17-methyl isoflavone	ADRA1B
	MOL003896	7-Methoxy-18-methyl isoflavone	SLC6A3
	MOL003896	7-Methoxy-19-methyl isoflavone	ADRB2
	MOL003896	7-Methoxy-20-methyl isoflavone	ADRA1D
	MOL003896	7-Methoxy-21-methyl isoflavone	SLC6A4
	MOL003896	7-Methoxy-22-methyl isoflavone	ESR2
	MOL003896	7-Methoxy-23-methyl isoflavone	GABRA1
	MOL003896	7-Methoxy-24-methyl isoflavone	DPP4
	MOL003896	7-Methoxy-25-methyl isoflavone	MAPK14
	MOL003896	7-Methoxy-26-methyl isoflavone	GSK3B
	MOL003896	7-Methoxy-27-methyl isoflavone	HSP90AB1
	MOL003896	7-Methoxy-28-methyl isoflavone	CDK2
	MOL003896	7-Methoxy-29-methyl isoflavone	LTA4H
	MOL003896	7-Methoxy-30-methyl isoflavone	MAOB
	MOL003896	7-Methoxy-31-methyl isoflavone	CHRNA7
	MOL003896	7-Methoxy-32-methyl isoflavone	CHEK1
	MOL003896	7-Methoxy-33-methyl isoflavone	PRKACA
	MOL003896	7-Methoxy-34-methyl isoflavone	IGHG1
	MOL003896	7-Methoxy-35-methyl isoflavone	PRSS1
	MOL003896	7-Methoxy-36-methyl isoflavone	PIM1
	MOL003896	7-Methoxy-37-methyl isoflavone	CCNA2
	MOL003896	7-Methoxy-38-methyl isoflavone	NCOA1
	MOL003896	7-Methoxy-39-methyl isoflavone	PKIA
	MOL003896	7-Methoxy-40-methyl isoflavone	CALM1
	MOL003896	7-Methoxy-41-methyl isoflavone	CHRM5
	MOL003896	7-Methoxy-42-methyl isoflavone	NOS3
	MOL003896	7-Methoxy-43-methyl isoflavone	OPRM1
	MOL003896	7-Methoxy-44-methyl isoflavone	NCOA2
	MOL004355	Spinasterol	PGR
	MOL004355	Spinasterol	NR3C2
	MOL004355	Spinasterol	NCOA2
Cinnamomi Ramulus	MOL000125	(-)-alpha-Pinene	GABRA2
	MOL000125	(-)-alpha-Pinene	GABRA1
	MOL000125	(-)-alpha-Pinene	CYP101
	MOL000105	protocatechuic acid	PTGS1
	MOL000105	protocatechuic acid	ALOX5
	MOL000105	protocatechuic acid	PTGS2
	MOL000105	protocatechuic acid	MAOB
	MOL000105	protocatechuic acid	LYZ
	MOL000105	protocatechuic acid	ADH1C
	MOL000105	protocatechuic acid	PRSS3
	MOL000105	protocatechuic acid	PRKCA
	MOL000105	protocatechuic acid	PRKCB
	MOL000105	protocatechuic acid	PRKCG
	MOL000105	protocatechuic acid	MGAM
	MOL000105	protocatechuic acid	PRKCZ
	MOL000244	()-Borneol	CYP101
	MOL000244	()-Borneol	GABRA2
	MOL000244	()-Borneol	GABRA5
	MOL000244	()-Borneol	GABRA3
	MOL000244	()-Borneol	CHRM2
	MOL000244	()-Borneol	GABRA1
	MOL000244	()-Borneol	IGHG1
	MOL000244	()-Borneol	GABRA6
	MOL000244	()-Borneol	PTGS1
	MOL000244	()-Borneol	PTGS2
	MOL000244	()-Borneol	SLC6A2
	MOL000244	()-Borneol	MAOB
	MOL000244	()-Borneol	NCOA2
	MOL000254	eugenol	PTGS1
	MOL000254	eugenol	DRD1
	MOL000254	eugenol	CHRM3
	MOL000254	eugenol	CHRM1
	MOL000254	eugenol	ADRB1
	MOL000254	eugenol	PTGS2
	MOL000254	eugenol	NOS3
	MOL000254	eugenol	ADRA2A
	MOL000254	eugenol	ADRA2C
	MOL000254	eugenol	SLC6A2
	MOL000254	eugenol	ADRA1A
	MOL000254	eugenol	CHRM2
	MOL000254	eugenol	ADRA1B
	MOL000254	eugenol	SLC6A3
	MOL000254	eugenol	ADRB2
	MOL000254	eugenol	MAOB
	MOL000254	eugenol	MAOA
	MOL000254	eugenol	LYZ
	MOL000254	eugenol	CTRB1
	MOL000254	eugenol	ADRA1D
	MOL000254	eugenol	LTA4H
	MOL000254	eugenol	ADRA2B
	MOL000254	eugenol	PLAU
	MOL000254	eugenol	SCN5A
	MOL000254	eugenol	RELA
	MOL000254	eugenol	CYP1A1
	MOL000254	eugenol	CYP1B1
	MOL000254	eugenol	ALOX5
	MOL000254	eugenol	AHR
	MOL000254	eugenol	ABCC2
	MOL000254	eugenol	CD86
	MOL000254	eugenol	PPP3CA
	MOL000254	eugenol	MUC1
	MOL000254	eugenol	CRYZ
	MOL000254	eugenol	ATP2C1
	MOL000254	eugenol	TRPC3
	MOL000254	eugenol	TRPM3
	MOL000254	eugenol	ENOX2
	MOL000492	(+)-catechin	PTGS1
	MOL000492	(+)-catechin	ESR1
	MOL000492	(+)-catechin	PTGS2
	MOL000492	(+)-catechin	HSP90AB1
	MOL000492	(+)-catechin	PRKACA
	MOL000492	(+)-catechin	NCOA2
	MOL000492	(+)-catechin	CALM1
	MOL000492	(+)-catechin	RXRA
	MOL000492	(+)-catechin	CAT
	MOL000492	(+)-catechin	HAS2
	MOL002042	thymol	PTGS1
	MOL002042	thymol	CHRM1
	MOL002042	thymol	ADRB1
	MOL002042	thymol	PTGS2
	MOL002042	thymol	ADRA2C
	MOL002042	thymol	SLC6A2
	MOL002042	thymol	ADRA1A
	MOL002042	thymol	SLC6A3
	MOL002042	thymol	ADRB2
	MOL002042	thymol	LYZ
	MOL002042	thymol	CHRM3
	MOL002042	thymol	CHRM2
	MOL002042	thymol	ADRA1B
	MOL002042	thymol	ADRA1D
	MOL002042	thymol	GABRA2
	MOL002042	thymol	ELANE
	MOL002124	beta-asarone	PTGS1
	MOL002124	beta-asarone	DRD1
	MOL002124	beta-asarone	CHRM3
	MOL002124	beta-asarone	CHRM1
	MOL002124	beta-asarone	ADRB1
	MOL002124	beta-asarone	PTGS2
	MOL002124	beta-asarone	ADRA2A
	MOL002124	beta-asarone	ADRA2C
	MOL002124	beta-asarone	PDE3A
	MOL002124	beta-asarone	HTR2A
	MOL002124	beta-asarone	SLC6A2
	MOL002124	beta-asarone	ADRA1A
	MOL002124	beta-asarone	CHRM2
	MOL002124	beta-asarone	ADRA1B
	MOL002124	beta-asarone	SLC6A3
	MOL002124	beta-asarone	ADRB2
	MOL002124	beta-asarone	SLC6A4
	MOL002124	beta-asarone	GABRA1
	MOL002124	beta-asarone	SCN5A
	MOL002124	beta-asarone	ADRA2B
	MOL002124	beta-asarone	LTA4H
	MOL002124	beta-asarone	PKIA
	MOL002124	beta-asarone	FOS
	MOL002124	beta-asarone	GAD2
	MOL000359	sitosterol	PGR
	MOL000359	sitosterol	NCOA2
	MOL000359	sitosterol	NR3C2
	MOL000358	beta-sitosterol	PGR
	MOL000358	beta-sitosterol	NCOA2
	MOL000358	beta-sitosterol	PTGS1
	MOL000358	beta-sitosterol	PTGS2
	MOL000358	beta-sitosterol	HSP90AB1
	MOL000358	beta-sitosterol	PIK3CG
	MOL000358	beta-sitosterol	KCNH2
	MOL000358	beta-sitosterol	PRKACA
	MOL000358	beta-sitosterol	DRD1
	MOL000358	beta-sitosterol	CHRM3
	MOL000358	beta-sitosterol	CHRM1
	MOL000358	beta-sitosterol	SCN5A
	MOL000358	beta-sitosterol	GABRA2
	MOL000358	beta-sitosterol	CHRM4
	MOL000358	beta-sitosterol	PDE3A
	MOL000358	beta-sitosterol	HTR2A
	MOL000358	beta-sitosterol	GABRA5
	MOL000358	beta-sitosterol	ADRA1A
	MOL000358	beta-sitosterol	GABRA3
	MOL000358	beta-sitosterol	CHRM2
	MOL000358	beta-sitosterol	ADRA1B
	MOL000358	beta-sitosterol	ADRB2
	MOL000358	beta-sitosterol	CHRNA2
	MOL000358	beta-sitosterol	SLC6A4
	MOL000358	beta-sitosterol	OPRM1
	MOL000358	beta-sitosterol	GABRA1
	MOL000358	beta-sitosterol	CHRNA7
	MOL000358	beta-sitosterol	CYP101
	MOL000358	beta-sitosterol	BCL2
	MOL000358	beta-sitosterol	BAX
	MOL000358	beta-sitosterol	CASP9
	MOL000358	beta-sitosterol	JUN
	MOL000358	beta-sitosterol	CASP3
	MOL000358	beta-sitosterol	CASP8
	MOL000358	beta-sitosterol	PRKCA
	MOL000358	beta-sitosterol	TGFB1
	MOL000358	beta-sitosterol	PON1
	MOL000358	beta-sitosterol	MAP2
Rehmanniae Radix Praeparata	MOL000449	Stigmasterol	PGR
	MOL000449	Stigmasterol	NR3C2
	MOL000449	Stigmasterol	NCOA2
	MOL000449	Stigmasterol	ADH1C
	MOL000449	Stigmasterol	IGHG1
	MOL000449	Stigmasterol	RXRA
	MOL000449	Stigmasterol	NCOA1
	MOL000449	Stigmasterol	PTGS1
	MOL000449	Stigmasterol	PTGS2
	MOL000449	Stigmasterol	ADRA2A
	MOL000449	Stigmasterol	SLC6A2
	MOL000449	Stigmasterol	SLC6A3
	MOL000449	Stigmasterol	ADRB2
	MOL000449	Stigmasterol	AKR1B1
	MOL000449	Stigmasterol	PLAU
	MOL000449	Stigmasterol	LTA4H
	MOL000449	Stigmasterol	MAOB
	MOL000449	Stigmasterol	MAOA
	MOL000449	Stigmasterol	PRKACA
	MOL000449	Stigmasterol	CTRB1
	MOL000449	Stigmasterol	CHRM3
	MOL000449	Stigmasterol	CHRM1
	MOL000449	Stigmasterol	ADRB1
	MOL000449	Stigmasterol	SCN5A
	MOL000449	Stigmasterol	HTR2A
	MOL000449	Stigmasterol	ADRA1A
	MOL000449	Stigmasterol	GABRA3
	MOL000449	Stigmasterol	CHRM2
	MOL000449	Stigmasterol	ADRA1B
	MOL000449	Stigmasterol	GABRA1
	MOL000449	Stigmasterol	CHRNA7
	MOL000359	sitosterol	PGR
	MOL000359	sitosterol	NCOA2
	MOL000359	sitosterol	NR3C2
Rhizoma Dioscoreae	MOL005430	hancinone C	NOS2
	MOL005430	hancinone C	CHRM3
	MOL005430	hancinone C	F2
	MOL005430	hancinone C	KCNH2
	MOL005430	hancinone C	CHRM1
	MOL005430	hancinone C	ESR1
	MOL005430	hancinone C	SCN5A
	MOL005430	hancinone C	PTGS2
	MOL005430	hancinone C	F7
	MOL005430	hancinone C	PDE3A
	MOL005430	hancinone C	ADRA1B
	MOL005430	hancinone C	ADRA1D
	MOL005430	hancinone C	TOP2
	MOL005430	hancinone C	ESR2
	MOL005430	hancinone C	DPP4
	MOL005430	hancinone C	HSP90AB1
	MOL005430	hancinone C	PRSS1
	MOL005430	hancinone C	NCOA2
	MOL005430	hancinone C	NCOA1
	MOL005430	hancinone C	KCNMA1
	MOL005430	hancinone C	CALM1
	MOL000322	Kadsurenone	PTGS1
	MOL000322	Kadsurenone	CHRM3
	MOL000322	Kadsurenone	F2
	MOL000322	Kadsurenone	KCNH2
	MOL000322	Kadsurenone	CHRM1
	MOL000322	Kadsurenone	SCN5A
	MOL000322	Kadsurenone	CHRM5
	MOL000322	Kadsurenone	PTGS2
	MOL000322	Kadsurenone	CA2
	MOL000322	Kadsurenone	ACHE
	MOL000322	Kadsurenone	CHRM2
	MOL000322	Kadsurenone	ADRA1B
	MOL000322	Kadsurenone	ADRB2
	MOL000322	Kadsurenone	ADRA1D
	MOL000322	Kadsurenone	TOP2
	MOL000322	Kadsurenone	OPRM1
	MOL000322	Kadsurenone	DPP4
	MOL000322	Kadsurenone	BACE
	MOL000322	Kadsurenone	HSP90AB1
	MOL000322	Kadsurenone	PRSS1
	MOL000322	Kadsurenone	NCOA2
	MOL000322	Kadsurenone	NCOA1
	MOL000322	Kadsurenone	KCNMA1
	MOL000322	Kadsurenone	CALM1
	MOL000322	Kadsurenone	RXRA
	MOL000322	Kadsurenone	PDE3A
	MOL001559	piperlonguminine	CHRM1
	MOL001559	piperlonguminine	NOS3
	MOL001559	piperlonguminine	RXRA
	MOL001559	piperlonguminine	PDE3A
	MOL001559	piperlonguminine	ADRA1B
	MOL001559	piperlonguminine	SLC6A3
	MOL001559	piperlonguminine	ADRB2
	MOL001559	piperlonguminine	SLC6A4
	MOL001559	piperlonguminine	LTA4H
	MOL001559	piperlonguminine	MAOB
	MOL000359	piperlonguminine	PGR
	MOL000359	piperlonguminine	NCOA2
	MOL000359	piperlonguminine	NR3C2
	MOL000546	diosgenin	PGR
	MOL000546	diosgenin	NR3C2
	MOL000546	diosgenin	RELA
	MOL000546	diosgenin	AKT1
	MOL000546	diosgenin	VEGFA
	MOL000546	diosgenin	CDKN1
	MOL000546	diosgenin	TP53
	MOL000546	diosgenin	PTGS2
	MOL000546	diosgenin	FASN
	MOL000546	diosgenin	SOD1
	MOL000546	diosgenin	CAT
	MOL000546	diosgenin	HIF1A
	MOL000546	diosgenin	NR1I2
	MOL000546	diosgenin	PLA2G4A
	MOL000546	diosgenin	ABCC2
	MOL000546	diosgenin	MTOR
	MOL000449	Stigmasterol	PGR
	MOL000449	Stigmasterol	NR3C2
	MOL000449	Stigmasterol	NCOA2
	MOL000449	Stigmasterol	ADH1C
	MOL000449	Stigmasterol	IGHG1
	MOL000449	Stigmasterol	RXRA
	MOL000449	Stigmasterol	NCOA1
	MOL000449	Stigmasterol	PTGS1
	MOL000449	Stigmasterol	PTGS2
	MOL000449	Stigmasterol	ADRA2A
	MOL000449	Stigmasterol	SLC6A2
	MOL000449	Stigmasterol	SLC6A3
	MOL000449	Stigmasterol	ADRB2
	MOL000449	Stigmasterol	AKR1B1
	MOL000449	Stigmasterol	PLAU
	MOL000449	Stigmasterol	LTA4H
	MOL000449	Stigmasterol	MAOB
	MOL000449	Stigmasterol	MAOA
	MOL000449	Stigmasterol	PRKACA
	MOL000449	Stigmasterol	CTRB1
	MOL000449	Stigmasterol	CHRM3
	MOL000449	Stigmasterol	CHRM1
	MOL000449	Stigmasterol	ADRB1
	MOL000449	Stigmasterol	SCN5A
	MOL000449	Stigmasterol	HTR2A
	MOL000449	Stigmasterol	ADRA1A
	MOL000449	Stigmasterol	GABRA3
	MOL000449	Stigmasterol	CHRM2
	MOL000449	Stigmasterol	ADRA1B
	MOL000449	Stigmasterol	GABRA1
	MOL000449	Stigmasterol	CHRNA7
	MOL005440	Isofucosterol	PGR
	MOL005440	Isofucosterol	NR3C2
	MOL005440	Isofucosterol	GABRA1
	MOL005440	Isofucosterol	ADH1B
	MOL005440	Isofucosterol	ADH1C
	MOL005440	Isofucosterol	ADH1A
	MOL005440	Isofucosterol	CYP101
	MOL005440	Isofucosterol	LYZ
	MOL005440	Isofucosterol	NCOA2
	MOL005438	campesterol	PGR
	MOL005435	24-Methylcholest-5-enyl-3belta-O-glucopyranoside_qt	PGR
	MOL000953	CLR	PGR
	MOL000953	CLR	NR3C2
	MOL000953	CLR	CYP101
	MOL000953	CLR	NCOA2
	MOL005465	AIDS180907	NOS2
	MOL005465	AIDS180907	ESR1
	MOL005465	AIDS180907	AR
	MOL005465	AIDS180907	PTGS2
	MOL005465	AIDS180907	F7
	MOL005465	AIDS180907	TOP2
	MOL005465	AIDS180907	GSK3B
	MOL005465	AIDS180907	PIM1
	MOL005465	AIDS180907	CCNA2
	MOL005465	AIDS180907	NCOA2
	MOL005465	AIDS180907	NCOA1
	MOL005465	AIDS180907	CALM1
Cortex Moutan	MOL000223	caffeic acid	PTGS1
	MOL000223	caffeic acid	ADRB1
	MOL000223	caffeic acid	PTGS2
	MOL000223	caffeic acid	ADRA2A
	MOL000223	caffeic acid	ADRA2C
	MOL000223	caffeic acid	ADRB2
	MOL000223	caffeic acid	MAOB
	MOL000223	caffeic acid	CTRB1
	MOL000223	caffeic acid	SLC6A3
	MOL000223	caffeic acid	AKR1B1
	MOL000223	caffeic acid	PLAU
	MOL000223	caffeic acid	MAOA
	MOL000223	caffeic acid	LYZ
	MOL000223	caffeic acid	ADRA1A
	MOL000223	caffeic acid	ADRA1D
	MOL000223	caffeic acid	TNF
	MOL000223	caffeic acid	CYP1A1
	MOL000223	caffeic acid	PRKCB
	MOL000223	caffeic acid	BTK
	MOL000223	caffeic acid	GFAP
	MOL000223	caffeic acid	IGF2
	MOL000223	caffeic acid	SELP
	MOL000223	caffeic acid	RAC1
	MOL002215	Oleanic acid	PTGS1
	MOL002215	Oleanic acid	PTGS2
	MOL002215	Oleanic acid	PTPN1
	MOL000359	sitosterol	PGR
	MOL000359	sitosterol	NCOA2
	MOL000359	sitosterol	NR3C2
	MOL000211	Mairin	PGR
	MOL000098	quercetin	PTGS1
	MOL000098	quercetin	AR
	MOL000098	quercetin	PPARG
	MOL000098	quercetin	PTGS2
	MOL000098	quercetin	HSP90AB1
	MOL000098	quercetin	PIK3CG
	MOL000098	quercetin	NCOA2
	MOL000098	quercetin	DPP4
	MOL000098	quercetin	AKR1B1
	MOL000098	quercetin	PRSS1
	MOL000098	quercetin	TOP2
	MOL000098	quercetin	F2
	MOL000098	quercetin	KCNH2
	MOL000098	quercetin	SCN5A
	MOL000098	quercetin	ADRB2
	MOL000098	quercetin	MMP3
	MOL000098	quercetin	PRKACA
	MOL000098	quercetin	F7
	MOL000098	quercetin	NOS3
	MOL000098	quercetin	RXRA
	MOL000098	quercetin	ACHE
	MOL000098	quercetin	GABRA1
	MOL000098	quercetin	MAOB
	MOL000098	quercetin	RELA
	MOL000098	quercetin	EGFR
	MOL000098	quercetin	AKT1
	MOL000098	quercetin	VEGFA
	MOL000098	quercetin	CCND1
	MOL000098	quercetin	BCL2
	MOL000098	quercetin	BCL2L1
	MOL000098	quercetin	FOS
	MOL000098	quercetin	CDKN1
	MOL000098	quercetin	EIF6
	MOL000098	quercetin	BAX
	MOL000098	quercetin	CASP9
	MOL000098	quercetin	PLAU
	MOL000098	quercetin	MMP2
	MOL000098	quercetin	MMP9
	MOL000098	quercetin	MAPK1
	MOL000098	quercetin	IL10
	MOL000098	quercetin	EGF
	MOL000098	quercetin	RB1
	MOL000098	quercetin	TNF
	MOL000098	quercetin	JUN
	MOL000098	quercetin	IL6
	MOL000098	quercetin	AHSA1
	MOL000098	quercetin	CASP3
	MOL000098	quercetin	TP53
	MOL000098	quercetin	ELK1
	MOL000098	quercetin	NFKBIA
	MOL000098	quercetin	POR
	MOL000098	quercetin	ODC1
	MOL000098	quercetin	XDH
	MOL000098	quercetin	CASP8
	MOL000098	quercetin	TOP1
	MOL000098	quercetin	RAF1
	MOL000098	quercetin	SOD1
	MOL000098	quercetin	PRKCA
	MOL000098	quercetin	MMP1
	MOL000098	quercetin	HIF1A
	MOL000098	quercetin	STAT1
	MOL000098	quercetin	RUNX1T1
	MOL000098	quercetin	HERC5
	MOL000098	quercetin	ERBB2
	MOL000098	quercetin	PPARG
	MOL000098	quercetin	ACACA
	MOL000098	quercetin	HMOX1
	MOL000098	quercetin	CYP3A4
	MOL000098	quercetin	CYP1A2
	MOL000098	quercetin	CAV1
	MOL000098	quercetin	MYC
	MOL000098	quercetin	F3
	MOL000098	quercetin	GJA1
	MOL000098	quercetin	CYP1A1
	MOL000098	quercetin	ICAM1
	MOL000098	quercetin	IL1B
	MOL000098	quercetin	CCL2
	MOL000098	quercetin	SELE
	MOL000098	quercetin	VCAM1
	MOL000098	quercetin	PTGER3
	MOL000098	quercetin	IL8
	MOL000098	quercetin	PRKCB
	MOL000098	quercetin	BIRC5
	MOL000098	quercetin	DUOX2
	MOL000098	quercetin	NOS3
	MOL000098	quercetin	HSPB1
	MOL000098	quercetin	TGFB1
	MOL000098	quercetin	SULT1E1
	MOL000098	quercetin	MGAM
	MOL000098	quercetin	IL2
	MOL000098	quercetin	NR1I2
	MOL000098	quercetin	CYP1B1
	MOL000098	quercetin	CCNB1
	MOL000098	quercetin	PLAT
	MOL000098	quercetin	THBD
	MOL000098	quercetin	SERPINE1
	MOL000098	quercetin	COL1A1
	MOL000098	quercetin	IFNG
	MOL000098	quercetin	ALOX5
	MOL000098	quercetin	PTEN
	MOL000098	quercetin	IL1A
	MOL000098	quercetin	MPO
	MOL000098	quercetin	TOP2A
	MOL000098	quercetin	NCF1
	MOL000098	quercetin	ABCG2
	MOL000098	quercetin	HAS2
	MOL000098	quercetin	GSTP1
	MOL000098	quercetin	NFE2L2
	MOL000098	quercetin	NQO1
	MOL000098	quercetin	PARP1
	MOL000098	quercetin	AHR
	MOL000098	quercetin	PSMD3
	MOL000098	quercetin	SLC2A4
	MOL000098	quercetin	COL3A1
	MOL000098	quercetin	CXCL11
	MOL000098	quercetin	CXCL2
	MOL000098	quercetin	DCAF5
	MOL000098	quercetin	NR1I3
	MOL000098	quercetin	CHEK2
	MOL000098	quercetin	INSR
	MOL000098	quercetin	CLDN4
	MOL000098	quercetin	PPARA
	MOL000098	quercetin	PPARD
	MOL000098	quercetin	HSF1
	MOL000098	quercetin	CRP
	MOL000098	quercetin	CXCL10
	MOL000098	quercetin	CHUK
	MOL000098	quercetin	SPP1
	MOL000098	quercetin	RUNX2
	MOL000098	quercetin	RASSF1
	MOL000098	quercetin	E2F1
	MOL000098	quercetin	E2F2
	MOL000098	quercetin	ACPP
	MOL000098	quercetin	CTSD
	MOL000098	quercetin	IGFBP3
	MOL000098	quercetin	IGF2
	MOL000098	quercetin	CD40LG
	MOL000098	quercetin	IRF1
	MOL000098	quercetin	ERBB3
	MOL000098	quercetin	PON1
	MOL000098	quercetin	DIO1
	MOL000098	quercetin	PCOLCE
	MOL000098	quercetin	NPEPPS
	MOL000098	quercetin	HK2
	MOL000098	quercetin	NKX3-1
	MOL000098	quercetin	RASA1
	MOL000098	quercetin	GSTM1
	MOL000098	quercetin	GSTM2
	MOL000874	paeonol	PTGS1
	MOL000874	paeonol	ADRB1
	MOL000874	paeonol	PTGS2
	MOL000874	paeonol	ADRA2A
	MOL000874	paeonol	ADRA2C
	MOL000874	paeonol	SLC6A2
	MOL000874	paeonol	ADRA2B
	MOL000874	paeonol	ADRA1B
	MOL000874	paeonol	SLC6A3
	MOL000874	paeonol	ADRB2
	MOL000874	paeonol	ADRA1D
	MOL000874	paeonol	MAOB
	MOL000874	paeonol	MAOA
	MOL000874	paeonol	CTRB1
	MOL000874	paeonol	ADRA1A
	MOL000874	paeonol	CHRM1
	MOL000874	paeonol	CHRM2
	MOL000874	paeonol	RELA
	MOL000874	paeonol	AKT1
	MOL000874	paeonol	BCL2
	MOL000874	paeonol	BAX
	MOL000874	paeonol	MAPK1
	MOL000874	paeonol	TNF
	MOL000874	paeonol	AHSA1
	MOL000874	paeonol	NFKBIA
	MOL000874	paeonol	ICAM1
	MOL000874	paeonol	IL2
	MOL000874	paeonol	TYR
	MOL000874	paeonol	PTEN
	MOL000254	eugenol	PTGS1
	MOL000254	eugenol	DRD1
	MOL000254	eugenol	CHRM3
	MOL000254	eugenol	CHRM1
	MOL000254	eugenol	ADRB1
	MOL000254	eugenol	PTGS2
	MOL000254	eugenol	NOS3
	MOL000254	eugenol	ADRA2A
	MOL000254	eugenol	ADRA2C
	MOL000254	eugenol	SLC6A2
	MOL000254	eugenol	ADRA1A
	MOL000254	eugenol	CHRM2
	MOL000254	eugenol	ADRA1B
	MOL000254	eugenol	SLC6A3
	MOL000254	eugenol	ADRB2
	MOL000254	eugenol	MAOB
	MOL000254	eugenol	MAOA
	MOL000254	eugenol	LYZ
	MOL000254	eugenol	CTRB1
	MOL000254	eugenol	ADRA1D
	MOL000254	eugenol	LTA4H
	MOL000254	eugenol	ADRA2B
	MOL000254	eugenol	PLAU
	MOL000254	eugenol	SCN5A
	MOL000254	eugenol	RELA
	MOL000254	eugenol	CYP1A1
	MOL000254	eugenol	CYP1B1
	MOL000254	eugenol	ALOX5
	MOL000254	eugenol	AHR
	MOL000254	eugenol	ABCC2
	MOL000254	eugenol	CD86
	MOL000254	eugenol	PPP3CA
	MOL000254	eugenol	MUC1
	MOL000254	eugenol	CRYZ
	MOL000254	eugenol	ATP2C1
	MOL000254	eugenol	TRPC3
	MOL000254	eugenol	TRPM3
	MOL000254	eugenol	ENOX2
Gardeniae Fructus	MOL003095	5-hydroxy-7-methoxy-2-(3,4,5-trimethoxyphenyl)chromone	NOS2
	MOL003095	5-hydroxy-7-methoxy-2-(3,4,6-trimethoxyphenyl)chromone	PTGS1
	MOL003095	5-hydroxy-7-methoxy-2-(3,4,7-trimethoxyphenyl)chromone	F2
	MOL003095	5-hydroxy-7-methoxy-2-(3,4,8-trimethoxyphenyl)chromone	KCNH2
	MOL003095	5-hydroxy-7-methoxy-2-(3,4,9-trimethoxyphenyl)chromone	ESR1
	MOL003095	5-hydroxy-7-methoxy-2-(3,4,10-trimethoxyphenyl)chromone	AR
	MOL003095	5-hydroxy-7-methoxy-2-(3,4,11-trimethoxyphenyl)chromone	SCN5A
	MOL003095	5-hydroxy-7-methoxy-2-(3,4,12-trimethoxyphenyl)chromone	PPARG
	MOL003095	5-hydroxy-7-methoxy-2-(3,4,13-trimethoxyphenyl)chromone	PTGS2
	MOL003095	5-hydroxy-7-methoxy-2-(3,4,14-trimethoxyphenyl)chromone	NOS3
	MOL003095	5-hydroxy-7-methoxy-2-(3,4,15-trimethoxyphenyl)chromone	CACNA2D1
	MOL003095	5-hydroxy-7-methoxy-2-(3,4,16-trimethoxyphenyl)chromone	TOP2
	MOL003095	5-hydroxy-7-methoxy-2-(3,4,17-trimethoxyphenyl)chromone	ESR2
	MOL003095	5-hydroxy-7-methoxy-2-(3,4,18-trimethoxyphenyl)chromone	DPP4
	MOL003095	5-hydroxy-7-methoxy-2-(3,4,19-trimethoxyphenyl)chromone	MAPK14
	MOL003095	5-hydroxy-7-methoxy-2-(3,4,20-trimethoxyphenyl)chromone	GSK3B
	MOL003095	5-hydroxy-7-methoxy-2-(3,4,21-trimethoxyphenyl)chromone	HSP90AB1
	MOL003095	5-hydroxy-7-methoxy-2-(3,4,22-trimethoxyphenyl)chromone	CHEK1
	MOL003095	5-hydroxy-7-methoxy-2-(3,4,23-trimethoxyphenyl)chromone	PRSS1
	MOL003095	5-hydroxy-7-methoxy-2-(3,4,24-trimethoxyphenyl)chromone	NCOA2
	MOL003095	5-hydroxy-7-methoxy-2-(3,4,25-trimethoxyphenyl)chromone	NCOA1
	MOL003095	5-hydroxy-7-methoxy-2-(3,4,26-trimethoxyphenyl)chromone	KCNMA1
	MOL003095	5-hydroxy-7-methoxy-2-(3,4,27-trimethoxyphenyl)chromone	CALM1
	MOL003095	5-hydroxy-7-methoxy-2-(3,4,28-trimethoxyphenyl)chromone	ADRB2
	MOL003095	5-hydroxy-7-methoxy-2-(3,4,29-trimethoxyphenyl)chromone	BACE
	MOL001494	Mandenol	PTGS1
	MOL001494	Mandenol	PTGS2
	MOL001494	Mandenol	NCOA2
	MOL002883	Ethyl oleate (NF)	NCOA2
	MOL000449	Stigmasterol	PGR
	MOL000449	Stigmasterol	NR3C2
	MOL000449	Stigmasterol	NCOA2
	MOL000449	Stigmasterol	ADH1C
	MOL000449	Stigmasterol	IGHG1
	MOL000449	Stigmasterol	RXRA
	MOL000449	Stigmasterol	NCOA1
	MOL000449	Stigmasterol	PTGS1
	MOL000449	Stigmasterol	PTGS2
	MOL000449	Stigmasterol	ADRA2A
	MOL000449	Stigmasterol	SLC6A2
	MOL000449	Stigmasterol	SLC6A3
	MOL000449	Stigmasterol	ADRB2
	MOL000449	Stigmasterol	AKR1B1
	MOL000449	Stigmasterol	PLAU
	MOL000449	Stigmasterol	LTA4H
	MOL000449	Stigmasterol	MAOB
	MOL000449	Stigmasterol	MAOA
	MOL000449	Stigmasterol	PRKACA
	MOL000449	Stigmasterol	CTRB1
	MOL000449	Stigmasterol	CHRM3
	MOL000449	Stigmasterol	CHRM1
	MOL000449	Stigmasterol	ADRB1
	MOL000449	Stigmasterol	SCN5A
	MOL000449	Stigmasterol	HTR2A
	MOL000449	Stigmasterol	ADRA1A
	MOL000449	Stigmasterol	GABRA3
	MOL000449	Stigmasterol	CHRM2
	MOL000449	Stigmasterol	ADRA1B
	MOL000449	Stigmasterol	GABRA1
	MOL000449	Stigmasterol	CHRNA7
	MOL000358	beta-sitosterol	PGR
	MOL000358	beta-sitosterol	NCOA2
	MOL000358	beta-sitosterol	PTGS1
	MOL000358	beta-sitosterol	PTGS2
	MOL000358	beta-sitosterol	HSP90AB1
	MOL000358	beta-sitosterol	PIK3CG
	MOL000358	beta-sitosterol	KCNH2
	MOL000358	beta-sitosterol	PRKACA
	MOL000358	beta-sitosterol	DRD1
	MOL000358	beta-sitosterol	CHRM3
	MOL000358	beta-sitosterol	CHRM1
	MOL000358	beta-sitosterol	SCN5A
	MOL000358	beta-sitosterol	GABRA2
	MOL000358	beta-sitosterol	CHRM4
	MOL000358	beta-sitosterol	PDE3A
	MOL000358	beta-sitosterol	HTR2A
	MOL000358	beta-sitosterol	GABRA5
	MOL000358	beta-sitosterol	ADRA1A
	MOL000358	beta-sitosterol	GABRA3
	MOL000358	beta-sitosterol	CHRM2
	MOL000358	beta-sitosterol	ADRA1B
	MOL000358	beta-sitosterol	ADRB2
	MOL000358	beta-sitosterol	CHRNA2
	MOL000358	beta-sitosterol	SLC6A4
	MOL000358	beta-sitosterol	OPRM1
	MOL000358	beta-sitosterol	GABRA1
	MOL000358	beta-sitosterol	CHRNA7
	MOL000358	beta-sitosterol	CYP101
	MOL000358	beta-sitosterol	BCL2
	MOL000358	beta-sitosterol	BAX
	MOL000358	beta-sitosterol	CASP9
	MOL000358	beta-sitosterol	JUN
	MOL000358	beta-sitosterol	CASP3
	MOL000358	beta-sitosterol	CASP8
	MOL000358	beta-sitosterol	PRKCA
	MOL000358	beta-sitosterol	TGFB1
	MOL000358	beta-sitosterol	PON1
	MOL000358	beta-sitosterol	MAP2
	MOL004561	Sudan III	F2
	MOL004561	Sudan III	ESR1
	MOL004561	Sudan III	PTGS2
	MOL004561	Sudan III	F7
	MOL004561	Sudan III	ESR2
	MOL004561	Sudan III	DPP4
	MOL004561	Sudan III	MAPK14
	MOL004561	Sudan III	GSK3B
	MOL004561	Sudan III	MAPK10
	MOL004561	Sudan III	CDK2
	MOL004561	Sudan III	PRKACA
	MOL004561	Sudan III	PIM1
	MOL004561	Sudan III	CCNA2
	MOL002560	chrysin	PTGS1
	MOL002560	chrysin	AR
	MOL002560	chrysin	PTGS2
	MOL002560	chrysin	PDE3A
	MOL002560	chrysin	SLC6A4
	MOL002560	chrysin	GABRA1
	MOL002560	chrysin	DPP4
	MOL002560	chrysin	HSP90AB1
	MOL002560	chrysin	PIK3CG
	MOL002560	chrysin	MAOB
	MOL002560	chrysin	PRKACA
	MOL002560	chrysin	PKIA
	MOL002560	chrysin	F2
	MOL002560	chrysin	CDKN1
	MOL002560	chrysin	TGFB1
	MOL002560	chrysin	IL4
	MOL002560	chrysin	CYP19A1
	MOL002560	chrysin	IL13
	MOL002560	chrysin	MS4A2
	MOL000874	paeonol	PTGS1
	MOL000874	paeonol	ADRB1
	MOL000874	paeonol	PTGS2
	MOL000874	paeonol	ADRA2A
	MOL000874	paeonol	ADRA2C
	MOL000874	paeonol	SLC6A2
	MOL000874	paeonol	ADRA2B
	MOL000874	paeonol	ADRA1B
	MOL000874	paeonol	SLC6A3
	MOL000874	paeonol	ADRB2
	MOL000874	paeonol	ADRA1D
	MOL000874	paeonol	MAOB
	MOL000874	paeonol	MAOA
	MOL000874	paeonol	CTRB1
	MOL000874	paeonol	ADRA1A
	MOL000874	paeonol	CHRM1
	MOL000874	paeonol	CHRM2
	MOL000874	paeonol	RELA
	MOL000874	paeonol	AKT1
	MOL000874	paeonol	BCL2
	MOL000874	paeonol	BAX
	MOL000874	paeonol	MAPK1
	MOL000874	paeonol	TNF
	MOL000874	paeonol	AHSA1
	MOL000874	paeonol	NFKBIA
	MOL000874	paeonol	ICAM1
	MOL000874	paeonol	IL2
	MOL000874	paeonol	TYR
	MOL000874	paeonol	PTEN
	MOL000223	caffeic acid	PTGS1
	MOL000223	caffeic acid	ADRB1
	MOL000223	caffeic acid	PTGS2
	MOL000223	caffeic acid	ADRA2A
	MOL000223	caffeic acid	ADRA2C
	MOL000223	caffeic acid	ADRB2
	MOL000223	caffeic acid	MAOB
	MOL000223	caffeic acid	CTRB1
	MOL000223	caffeic acid	SLC6A3
	MOL000223	caffeic acid	AKR1B1
	MOL000223	caffeic acid	PLAU
	MOL000223	caffeic acid	MAOA
	MOL000223	caffeic acid	LYZ
	MOL000223	caffeic acid	ADRA1A
	MOL000223	caffeic acid	ADRA1D
	MOL000223	caffeic acid	TNF
	MOL000223	caffeic acid	CYP1A1
	MOL000223	caffeic acid	PRKCB
	MOL000223	caffeic acid	BTK
	MOL000223	caffeic acid	GFAP
	MOL000223	caffeic acid	IGF2
	MOL000223	caffeic acid	SELP
	MOL000223	caffeic acid	RAC1
	MOL000105	protocatechuic acid	PTGS1
	MOL000105	protocatechuic acid	ALOX5
	MOL000105	protocatechuic acid	PTGS2
	MOL000105	protocatechuic acid	MAOB
	MOL000105	protocatechuic acid	LYZ
	MOL000105	protocatechuic acid	ADH1C
	MOL000105	protocatechuic acid	PRSS3
	MOL000105	protocatechuic acid	PRKCA
	MOL000105	protocatechuic acid	PRKCB
	MOL000105	protocatechuic acid	PRKCG
	MOL000105	protocatechuic acid	MGAM
	MOL000105	protocatechuic acid	PRKCZ
	MOL000415	rutin	TOP2
	MOL000415	rutin	RELA
	MOL000415	rutin	TNF
	MOL000415	rutin	IL6
	MOL000415	rutin	CASP3
	MOL000415	rutin	POR
	MOL000415	rutin	SOD1
	MOL000415	rutin	CAT
	MOL000415	rutin	IL1B
	MOL000415	rutin	IL8
	MOL000415	rutin	PRKCB
	MOL000415	rutin	ALOX5
	MOL000415	rutin	HMGCR
	MOL000415	rutin	HAS2
	MOL000415	rutin	GSTP1
	MOL000415	rutin	DIO1
	MOL000415	rutin	C5AR
	MOL000415	rutin	INS
	MOL000415	rutin	FCER2
	MOL000415	rutin	ITGB2
	MOL000415	rutin	TBXA2R
	MOL004557	geniposide	CA2
	MOL004557	geniposide	BCL2
	MOL004557	geniposide	HMOX1
	MOL004557	geniposide	GAP43
	MOL004557	geniposide	PLB1
	MOL004557	geniposide	GCG
	MOL004557	geniposide	GSTM1
	MOL004557	geniposide	GSTM2
	MOL004556	crocin	SMPD3
	MOL001648	genipin	PTGS1
	MOL001648	genipin	PTGS2
	MOL001648	genipin	CA2
	MOL001648	genipin	GABRA2
	MOL001648	genipin	GABRA1
	MOL001648	genipin	DTYMK
	MOL001648	genipin	PRSS1
	MOL001648	genipin	GRIA2
	MOL001648	genipin	GABRA6
	MOL001648	genipin	ABCC2
Sennae Folium	MOL000472	emodin	PTGS1
	MOL000472	emodin	PTGS2
	MOL000472	emodin	F7
	MOL000472	emodin	HSP90AB1
	MOL000472	emodin	PIK3CG
	MOL000472	emodin	PRKACA
	MOL000472	emodin	IGHG1
	MOL000472	emodin	KDR
	MOL000472	emodin	TOP2
	MOL000472	emodin	NCOA2
	MOL000472	emodin	NCOA1
	MOL000472	emodin	CALM1
	MOL000472	emodin	CDKN1
	MOL000472	emodin	FLT1
	MOL000472	emodin	MMP9
	MOL000472	emodin	EGF
	MOL000472	emodin	TNF
	MOL000472	emodin	CASP3
	MOL000472	emodin	TP53
	MOL000472	emodin	PRKCE
	MOL000472	emodin	MMP1
	MOL000472	emodin	PPARG
	MOL000472	emodin	MYC
	MOL000472	emodin	CYP1A1
	MOL000472	emodin	IL1B
	MOL000472	emodin	PRKCD
	MOL000472	emodin	CSF2
	MOL000472	emodin	TGFB1
	MOL000472	emodin	ACTA2
	MOL000472	emodin	MAOB
	MOL000472	emodin	BTK
	MOL000472	emodin	SLC2A4
	MOL000472	emodin	FLT4
	MOL000472	emodin	SLC2A1
	MOL000449	Stigmasterol	PGR
	MOL000449	Stigmasterol	NR3C2
	MOL000449	Stigmasterol	NCOA2
	MOL000449	Stigmasterol	ADH1C
	MOL000449	Stigmasterol	IGHG1
	MOL000449	Stigmasterol	RXRA
	MOL000449	Stigmasterol	NCOA1
	MOL000449	Stigmasterol	PTGS1
	MOL000449	Stigmasterol	PTGS2
	MOL000449	Stigmasterol	ADRA2A
	MOL000449	Stigmasterol	SLC6A2
	MOL000449	Stigmasterol	SLC6A3
	MOL000449	Stigmasterol	ADRB2
	MOL000449	Stigmasterol	AKR1B1
	MOL000449	Stigmasterol	PLAU
	MOL000449	Stigmasterol	LTA4H
	MOL000449	Stigmasterol	MAOB
	MOL000449	Stigmasterol	MAOA
	MOL000449	Stigmasterol	PRKACA
	MOL000449	Stigmasterol	CTRB1
	MOL000449	Stigmasterol	CHRM3
	MOL000449	Stigmasterol	CHRM1
	MOL000449	Stigmasterol	ADRB1
	MOL000449	Stigmasterol	SCN5A
	MOL000449	Stigmasterol	HTR2A
	MOL000449	Stigmasterol	ADRA1A
	MOL000449	Stigmasterol	GABRA3
	MOL000449	Stigmasterol	CHRM2
	MOL000449	Stigmasterol	ADRA1B
	MOL000449	Stigmasterol	GABRA1
	MOL000449	Stigmasterol	CHRNA7
	MOL000359	sitosterol	PGR
	MOL000359	sitosterol	NCOA2
	MOL000359	sitosterol	NR3C2
Inulae Flos	MOL000098	quercetin	PTGS1
	MOL000098	quercetin	AR
	MOL000098	quercetin	PPARG
	MOL000098	quercetin	PTGS2
	MOL000098	quercetin	HSP90AB1
	MOL000098	quercetin	PIK3CG
	MOL000098	quercetin	NCOA2
	MOL000098	quercetin	DPP4
	MOL000098	quercetin	AKR1B1
	MOL000098	quercetin	PRSS1
	MOL000098	quercetin	TOP2
	MOL000098	quercetin	F2
	MOL000098	quercetin	KCNH2
	MOL000098	quercetin	SCN5A
	MOL000098	quercetin	ADRB2
	MOL000098	quercetin	MMP3
	MOL000098	quercetin	PRKACA
	MOL000098	quercetin	F7
	MOL000098	quercetin	NOS3
	MOL000098	quercetin	RXRA
	MOL000098	quercetin	ACHE
	MOL000098	quercetin	GABRA1
	MOL000098	quercetin	MAOB
	MOL000098	quercetin	RELA
	MOL000098	quercetin	EGFR
	MOL000098	quercetin	AKT1
	MOL000098	quercetin	VEGFA
	MOL000098	quercetin	CCND1
	MOL000098	quercetin	BCL2
	MOL000098	quercetin	BCL2L1
	MOL000098	quercetin	FOS
	MOL000098	quercetin	CDKN1
	MOL000098	quercetin	EIF6
	MOL000098	quercetin	BAX
	MOL000098	quercetin	CASP9
	MOL000098	quercetin	PLAU
	MOL000098	quercetin	MMP2
	MOL000098	quercetin	MMP9
	MOL000098	quercetin	MAPK1
	MOL000098	quercetin	IL10
	MOL000098	quercetin	EGF
	MOL000098	quercetin	RB1
	MOL000098	quercetin	TNF
	MOL000098	quercetin	JUN
	MOL000098	quercetin	IL6
	MOL000098	quercetin	AHSA1
	MOL000098	quercetin	CASP3
	MOL000098	quercetin	TP53
	MOL000098	quercetin	ELK1
	MOL000098	quercetin	NFKBIA
	MOL000098	quercetin	POR
	MOL000098	quercetin	ODC1
	MOL000098	quercetin	XDH
	MOL000098	quercetin	CASP8
	MOL000098	quercetin	TOP1
	MOL000098	quercetin	RAF1
	MOL000098	quercetin	SOD1
	MOL000098	quercetin	PRKCA
	MOL000098	quercetin	MMP1
	MOL000098	quercetin	HIF1A
	MOL000098	quercetin	STAT1
	MOL000098	quercetin	RUNX1T1
	MOL000098	quercetin	HERC5
	MOL000098	quercetin	ERBB2
	MOL000098	quercetin	PPARG
	MOL000098	quercetin	ACACA
	MOL000098	quercetin	HMOX1
	MOL000098	quercetin	CYP3A4
	MOL000098	quercetin	CYP1A2
	MOL000098	quercetin	CAV1
	MOL000098	quercetin	MYC
	MOL000098	quercetin	F3
	MOL000098	quercetin	GJA1
	MOL000098	quercetin	CYP1A1
	MOL000098	quercetin	ICAM1
	MOL000098	quercetin	IL1B
	MOL000098	quercetin	CCL2
	MOL000098	quercetin	SELE
	MOL000098	quercetin	VCAM1
	MOL000098	quercetin	PTGER3
	MOL000098	quercetin	IL8
	MOL000098	quercetin	PRKCB
	MOL000098	quercetin	BIRC5
	MOL000098	quercetin	DUOX2
	MOL000098	quercetin	NOS3
	MOL000098	quercetin	HSPB1
	MOL000098	quercetin	TGFB1
	MOL000098	quercetin	SULT1E1
	MOL000098	quercetin	MGAM
	MOL000098	quercetin	IL2
	MOL000098	quercetin	NR1I2
	MOL000098	quercetin	CYP1B1
	MOL000098	quercetin	CCNB1
	MOL000098	quercetin	PLAT
	MOL000098	quercetin	THBD
	MOL000098	quercetin	SERPINE1
	MOL000098	quercetin	COL1A1
	MOL000098	quercetin	IFNG
	MOL000098	quercetin	ALOX5
	MOL000098	quercetin	PTEN
	MOL000098	quercetin	IL1A
	MOL000098	quercetin	MPO
	MOL000098	quercetin	TOP2A
	MOL000098	quercetin	NCF1
	MOL000098	quercetin	ABCG2
	MOL000098	quercetin	HAS2
	MOL000098	quercetin	GSTP1
	MOL000098	quercetin	NFE2L2
	MOL000098	quercetin	NQO1
	MOL000098	quercetin	PARP1
	MOL000098	quercetin	AHR
	MOL000098	quercetin	PSMD3
	MOL000098	quercetin	SLC2A4
	MOL000098	quercetin	COL3A1
	MOL000098	quercetin	CXCL11
	MOL000098	quercetin	CXCL2
	MOL000098	quercetin	DCAF5
	MOL000098	quercetin	NR1I3
	MOL000098	quercetin	CHEK2
	MOL000098	quercetin	INSR
	MOL000098	quercetin	CLDN4
	MOL000098	quercetin	PPARA
	MOL000098	quercetin	PPARD
	MOL000098	quercetin	HSF1
	MOL000098	quercetin	CRP
	MOL000098	quercetin	CXCL10
	MOL000098	quercetin	CHUK
	MOL000098	quercetin	SPP1
	MOL000098	quercetin	RUNX2
	MOL000098	quercetin	RASSF1
	MOL000098	quercetin	E2F1
	MOL000098	quercetin	E2F2
	MOL000098	quercetin	ACPP
	MOL000098	quercetin	CTSD
	MOL000098	quercetin	IGFBP3
	MOL000098	quercetin	IGF2
	MOL000098	quercetin	CD40LG
	MOL000098	quercetin	IRF1
	MOL000098	quercetin	ERBB3
	MOL000098	quercetin	PON1
	MOL000098	quercetin	DIO1
	MOL000098	quercetin	PCOLCE
	MOL000098	quercetin	NPEPPS
	MOL000098	quercetin	HK2
	MOL000098	quercetin	NKX3-1
	MOL000098	quercetin	RASA1
	MOL000098	quercetin	GSTM1
	MOL000098	quercetin	GSTM2
	MOL000006	luteolin	PTGS1
	MOL000006	luteolin	AR
	MOL000006	luteolin	PTGS2
	MOL000006	luteolin	HSP90AB1
	MOL000006	luteolin	PRSS1
	MOL000006	luteolin	NCOA2
	MOL000006	luteolin	PRKACA
	MOL000006	luteolin	DPP4
	MOL000006	luteolin	PIK3CG
	MOL000006	luteolin	RELA
	MOL000006	luteolin	EGFR
	MOL000006	luteolin	AKT1
	MOL000006	luteolin	VEGFA
	MOL000006	luteolin	CCND1
	MOL000006	luteolin	BCL2L1
	MOL000006	luteolin	CDKN1
	MOL000006	luteolin	CASP9
	MOL000006	luteolin	MMP2
	MOL000006	luteolin	MMP9
	MOL000006	luteolin	MAPK1
	MOL000006	luteolin	IL10
	MOL000006	luteolin	RB1
	MOL000006	luteolin	CDK4
	MOL000006	luteolin	TNF
	MOL000006	luteolin	JUN
	MOL000006	luteolin	IL6
	MOL000006	luteolin	CASP3
	MOL000006	luteolin	TP53
	MOL000006	luteolin	NFKBIA
	MOL000006	luteolin	XDH
	MOL000006	luteolin	TOP1
	MOL000006	luteolin	MDM2
	MOL000006	luteolin	APP
	MOL000006	luteolin	MMP1
	MOL000006	luteolin	PCNA
	MOL000006	luteolin	ERBB2
	MOL000006	luteolin	PPARG
	MOL000006	luteolin	HMOX1
	MOL000006	luteolin	CASP7
	MOL000006	luteolin	ICAM1
	MOL000006	luteolin	MCL1
	MOL000006	luteolin	BIRC5
	MOL000006	luteolin	IL2
	MOL000006	luteolin	CCNB1
	MOL000006	luteolin	TYR
	MOL000006	luteolin	IFNG
	MOL000006	luteolin	IL4
	MOL000006	luteolin	TOP2A
	MOL000006	luteolin	GSTP1
	MOL000006	luteolin	BIRC4
	MOL000006	luteolin	SLC2A4
	MOL000006	luteolin	INSR
	MOL000006	luteolin	CD40LG
	MOL000006	luteolin	PTGES
	MOL000006	luteolin	NUF2
	MOL000006	luteolin	ADCY2
	MOL000006	luteolin	MET
	MOL000223	caffeic acid	PTGS1
	MOL000223	caffeic acid	ADRB1
	MOL000223	caffeic acid	PTGS2
	MOL000223	caffeic acid	ADRA2A
	MOL000223	caffeic acid	ADRA2C
	MOL000223	caffeic acid	ADRB2
	MOL000223	caffeic acid	MAOB
	MOL000223	caffeic acid	CTRB1
	MOL000223	caffeic acid	SLC6A3
	MOL000223	caffeic acid	AKR1B1
	MOL000223	caffeic acid	PLAU
	MOL000223	caffeic acid	MAOA
	MOL000223	caffeic acid	LYZ
	MOL000223	caffeic acid	ADRA1A
	MOL000223	caffeic acid	ADRA1D
	MOL000223	caffeic acid	TNF
	MOL000223	caffeic acid	CYP1A1
	MOL000223	caffeic acid	PRKCB
	MOL000223	caffeic acid	BTK
	MOL000223	caffeic acid	GFAP
	MOL000223	caffeic acid	IGF2
	MOL000223	caffeic acid	SELP
	MOL000223	caffeic acid	RAC1
	MOL003851	Isoramanone	PGR
	MOL003851	Isoramanone	NR3C2
	MOL003851	Isoramanone	NCOA1
	MOL000358	beta-sitosterol	PGR
	MOL000358	beta-sitosterol	NCOA2
	MOL000358	beta-sitosterol	PTGS1
	MOL000358	beta-sitosterol	PTGS2
	MOL000358	beta-sitosterol	HSP90AB1
	MOL000358	beta-sitosterol	PIK3CG
	MOL000358	beta-sitosterol	KCNH2
	MOL000358	beta-sitosterol	PRKACA
	MOL000358	beta-sitosterol	DRD1
	MOL000358	beta-sitosterol	CHRM3
	MOL000358	beta-sitosterol	CHRM1
	MOL000358	beta-sitosterol	SCN5A
	MOL000358	beta-sitosterol	GABRA2
	MOL000358	beta-sitosterol	CHRM4
	MOL000358	beta-sitosterol	PDE3A
	MOL000358	beta-sitosterol	HTR2A
	MOL000358	beta-sitosterol	GABRA5
	MOL000358	beta-sitosterol	ADRA1A
	MOL000358	beta-sitosterol	GABRA3
	MOL000358	beta-sitosterol	CHRM2
	MOL000358	beta-sitosterol	ADRA1B
	MOL000358	beta-sitosterol	ADRB2
	MOL000358	beta-sitosterol	CHRNA2
	MOL000358	beta-sitosterol	SLC6A4
	MOL000358	beta-sitosterol	OPRM1
	MOL000358	beta-sitosterol	GABRA1
	MOL000358	beta-sitosterol	CHRNA7
	MOL000358	beta-sitosterol	CYP101
	MOL000358	beta-sitosterol	BCL2
	MOL000358	beta-sitosterol	BAX
	MOL000358	beta-sitosterol	CASP9
	MOL000358	beta-sitosterol	JUN
	MOL000358	beta-sitosterol	CASP3
	MOL000358	beta-sitosterol	CASP8
	MOL000358	beta-sitosterol	PRKCA
	MOL000358	beta-sitosterol	TGFB1
	MOL000358	beta-sitosterol	PON1
	MOL000358	beta-sitosterol	MAP2
	MOL003398	Pratensein	NOS2
	MOL003398	Pratensein	PTGS1
	MOL003398	Pratensein	ESR1
	MOL003398	Pratensein	AR
	MOL003398	Pratensein	PPARG
	MOL003398	Pratensein	PTGS2
	MOL003398	Pratensein	ESR2
	MOL003398	Pratensein	DPP4
	MOL003398	Pratensein	MAPK14
	MOL003398	Pratensein	GSK3B
	MOL003398	Pratensein	HSP90AB1
	MOL003398	Pratensein	CDK2
	MOL003398	Pratensein	CHEK1
	MOL003398	Pratensein	PRKACA
	MOL003398	Pratensein	PRSS1
	MOL003398	Pratensein	PIM1
	MOL003398	Pratensein	CCNA2
	MOL003398	Pratensein	NCOA2
	MOL003398	Pratensein	CALM1
Caulis Polygoni Multiflori	MOL001729	chrysophanol	PTGS1
	MOL001729	chrysophanol	PTGS2
	MOL001729	chrysophanol	HSP90AB1
	MOL001729	chrysophanol	NCOA2
	MOL001729	chrysophanol	CALM1
	MOL001729	chrysophanol	SCN5A
	MOL001729	chrysophanol	PDE3A
	MOL001729	chrysophanol	GABRA1
	MOL001729	chrysophanol	PIK3CG
	MOL001729	chrysophanol	PRKACA
	MOL001729	chrysophanol	IGHG1
	MOL001729	chrysophanol	PKIA
	MOL000472	emodin	PTGS1
	MOL000472	emodin	PTGS2
	MOL000472	emodin	F7
	MOL000472	emodin	HSP90AB1
	MOL000472	emodin	PIK3CG
	MOL000472	emodin	PRKACA
	MOL000472	emodin	IGHG1
	MOL000472	emodin	KDR
	MOL000472	emodin	TOP2
	MOL000472	emodin	NCOA2
	MOL000472	emodin	NCOA1
	MOL000472	emodin	CALM1
	MOL000472	emodin	CDKN1
	MOL000472	emodin	FLT1
	MOL000472	emodin	MMP9
	MOL000472	emodin	EGF
	MOL000472	emodin	TNF
	MOL000472	emodin	CASP3
	MOL000472	emodin	TP53
	MOL000472	emodin	PRKCE
	MOL000472	emodin	MMP1
	MOL000472	emodin	PPARG
	MOL000472	emodin	MYC
	MOL000472	emodin	CYP1A1
	MOL000472	emodin	IL1B
	MOL000472	emodin	PRKCD
	MOL000472	emodin	CSF2
	MOL000472	emodin	TGFB1
	MOL000472	emodin	ACTA2
	MOL000472	emodin	MAOB
	MOL000472	emodin	BTK
	MOL000472	emodin	SLC2A4
	MOL000472	emodin	FLT4
	MOL000472	emodin	SLC2A1
Trichosanthes Kirilowii	MOL000635	vanillin	MAOB
	MOL000635	vanillin	MAOA
	MOL000635	vanillin	LYZ
	MOL000635	vanillin	PTGS2
	MOL000635	vanillin	GABRA1
	MOL000635	vanillin	ADH1C
	MOL000635	vanillin	CYP101
	MOL000635	vanillin	MMP9
	MOL000635	vanillin	MAPK1
	MOL000635	vanillin	JUN
Ophiopogon japonicus	MOL000263	oleanolic acid	CASP9
	MOL000263	oleanolic acid	CASP3
	MOL000263	oleanolic acid	HMOX1
	MOL000263	oleanolic acid	ICAM1
	MOL000263	oleanolic acid	NQO1
	MOL000263	oleanolic acid	AMY2A
	MOL000449	Stigmasterol	PGR
	MOL000449	Stigmasterol	NR3C2
	MOL000449	Stigmasterol	NCOA2
	MOL000449	Stigmasterol	ADH1C
	MOL000449	Stigmasterol	IGHG1
	MOL000449	Stigmasterol	RXRA
	MOL000449	Stigmasterol	NCOA1
	MOL000449	Stigmasterol	PTGS1
	MOL000449	Stigmasterol	PTGS2
	MOL000449	Stigmasterol	ADRA2A
	MOL000449	Stigmasterol	SLC6A2
	MOL000449	Stigmasterol	SLC6A3
	MOL000449	Stigmasterol	ADRB2
	MOL000449	Stigmasterol	AKR1B1
	MOL000449	Stigmasterol	PLAU
	MOL000449	Stigmasterol	LTA4H
	MOL000449	Stigmasterol	MAOB
	MOL000449	Stigmasterol	MAOA
	MOL000449	Stigmasterol	PRKACA
	MOL000449	Stigmasterol	CTRB1
	MOL000449	Stigmasterol	CHRM3
	MOL000449	Stigmasterol	CHRM1
	MOL000449	Stigmasterol	ADRB1
	MOL000449	Stigmasterol	SCN5A
	MOL000449	Stigmasterol	HTR2A
	MOL000449	Stigmasterol	ADRA1A
	MOL000449	Stigmasterol	GABRA3
	MOL000449	Stigmasterol	CHRM2
	MOL000449	Stigmasterol	ADRA1B
	MOL000449	Stigmasterol	GABRA1
	MOL000449	Stigmasterol	CHRNA7
Zingiberis Rhizoma	MOL000244	()-Borneol	CYP101
	MOL000244	()-Borneol	GABRA2
	MOL000244	()-Borneol	GABRA5
	MOL000244	()-Borneol	GABRA3
	MOL000244	()-Borneol	CHRM2
	MOL000244	()-Borneol	GABRA1
	MOL000244	()-Borneol	IGHG1
	MOL000244	()-Borneol	GABRA6
	MOL000244	()-Borneol	PTGS1
	MOL000244	()-Borneol	PTGS2
	MOL000244	()-Borneol	SLC6A2
	MOL000244	()-Borneol	MAOB
	MOL000244	()-Borneol	NCOA2
	MOL000198	(R)-linalool	CHRM1
	MOL000198	(R)-linalool	GABRA2
	MOL000198	(R)-linalool	CHRM2
	MOL000198	(R)-linalool	GABRA3
	MOL000198	(R)-linalool	GABRA6
	MOL000198	(R)-linalool	PTGS1
	MOL000198	(R)-linalool	KCNH2
	MOL000198	(R)-linalool	SCN5A
	MOL000198	(R)-linalool	PTGS2
	MOL000198	(R)-linalool	KDR
	MOL000198	(R)-linalool	TOP2
	MOL000198	(R)-linalool	HSP90AB1
	MOL000198	(R)-linalool	NCOA2
	MOL000198	(R)-linalool	KCNMA1
	MOL000198	(R)-linalool	CHRM3
	MOL000198	(R)-linalool	GABRA5
	MOL000198	(R)-linalool	GABRA1
	MOL000198	(R)-linalool	SLC6A2
	MOL000198	(R)-linalool	PGR
	MOL000123	geraniol	ADH1B
	MOL000123	geraniol	ADH1C
	MOL000123	geraniol	PGR
	MOL000123	geraniol	CCND1
	MOL000123	geraniol	MAPK3
	MOL000123	geraniol	CDK4
	MOL000123	geraniol	BAK1
	MOL000123	geraniol	HERC5
	MOL000123	geraniol	PRKCB
	MOL000123	geraniol	HMGCR
	MOL000123	geraniol	CYP2B6
	MOL000123	geraniol	SI
	MOL000123	geraniol	LCT
	MOL000358	beta-sitosterol	PGR
	MOL000358	beta-sitosterol	NCOA2
	MOL000358	beta-sitosterol	PTGS1
	MOL000358	beta-sitosterol	PTGS2
	MOL000358	beta-sitosterol	HSP90AB1
	MOL000358	beta-sitosterol	PIK3CG
	MOL000358	beta-sitosterol	KCNH2
	MOL000358	beta-sitosterol	PRKACA
	MOL000358	beta-sitosterol	DRD1
	MOL000358	beta-sitosterol	CHRM3
	MOL000358	beta-sitosterol	CHRM1
	MOL000358	beta-sitosterol	SCN5A
	MOL000358	beta-sitosterol	GABRA2
	MOL000358	beta-sitosterol	CHRM4
	MOL000358	beta-sitosterol	PDE3A
	MOL000358	beta-sitosterol	HTR2A
	MOL000358	beta-sitosterol	GABRA5
	MOL000358	beta-sitosterol	ADRA1A
	MOL000358	beta-sitosterol	GABRA3
	MOL000358	beta-sitosterol	CHRM2
	MOL000358	beta-sitosterol	ADRA1B
	MOL000358	beta-sitosterol	ADRB2
	MOL000358	beta-sitosterol	CHRNA2
	MOL000358	beta-sitosterol	SLC6A4
	MOL000358	beta-sitosterol	OPRM1
	MOL000358	beta-sitosterol	GABRA1
	MOL000358	beta-sitosterol	CHRNA7
	MOL000358	beta-sitosterol	CYP101
	MOL000358	beta-sitosterol	BCL2
	MOL000358	beta-sitosterol	BAX
	MOL000358	beta-sitosterol	CASP9
	MOL000358	beta-sitosterol	JUN
	MOL000358	beta-sitosterol	CASP3
	MOL000358	beta-sitosterol	CASP8
	MOL000358	beta-sitosterol	PRKCA
	MOL000358	beta-sitosterol	TGFB1
	MOL000358	beta-sitosterol	PON1
	MOL000358	beta-sitosterol	MAP2
	MOL000359	sitosterol	PGR
	MOL000359	sitosterol	NCOA2
	MOL000359	sitosterol	NR3C2
