# Supplementary material for: Zhile Capsule Exerts Antidepressant-Like Effects through Upregulation of the BDNF Signaling Pathway and Neuroprotection
Source: Int J Mol Sci. 2019 Jan 8;20(1):195. doi: 10.3390/ijms20010195 (PMC6337550; doi:10.3390/ijms20010195)
Supplement: Supplementary file 1 [file ijms-20-00195-s001.zip › ijms-412830-supplementary/Supplementary table S4.xlsx]

## Sheet: depression related targets
Supplementary Table S4: Identification of depression-related targets
Database	GAD	OMIM	PharmGKB	DrugBank	TTD					Depression-related genes
Genes	IFT88	FKBP5	AANAT	CTSK	DRD2					IFT88
	GMIP	HTR2A	ASMT		DRD3					GMIP
	GNA12	SLC6A4	CNR1		SLC6A3					GNA12
	GABRA3	GBA	CNR2		ADRA2A					GABRA3
	DRD1	TPH2	FGF2		HRH1					DRD1
	CYP2C9	IMPA1	GRIN3A		HTR1A					CYP2C9
	CCL2	DISC1	KCNK2		HTR1B					CCL2
	CCKAR	BDNF	MAOB		HTR1D					CCKAR
	AVPR1B	CHRM2	ABCB6		HTR2A					AVPR1B
	ADRB1	DUSP1	ABCG1		HTR2B					ADRB1
	SLC5A4	CALCA	ADM		HTR2C					SLC5A4
	PER3	CREB1	AFAP1L1		OPRM1					PER3
	NOS1	DAOAAS	ANGPT2		OPRD1					NOS1
	ADRA2C	TH	ANKFN1		ADORA1					ADRA2C
	AR	GPR50	ARRB1		ADORA2A					AR
	CRHBP	CRH	ARRDC4		TACR1					CRHBP
	ESR2	OPRM1	ATF3		MAOA					ESR2
	HSPA1A	GSK3B	BMP5		MAOB					HSPA1A
	HSPA1L	NR3C1	BRD2		COMT					HSPA1L
	P2RX7	SPR	CACNA1C		MTNR1A					P2RX7
	PDE11A	NTRK2	CACNA1D		ADRB3					PDE11A
	PDE9A	GMIP	CAP2		SLC6A2					PDE9A
	VAMP2		CCL3		CRHR1					VAMP2
	DIO2		CCL5		NPY5R					DIO2
	GRIK3		CCND1		GRM5					GRIK3
	HSPA1B		CD3E		GRM3					HSPA1B
	ANPEP		CHL1		MCHR1					ANPEP
	ZNF664		COL26A1		GRIA1					ZNF664
	ANO6		CSMD2		SLC6A4					ANO6
	PPIAP6		CUX1		ADRA1A					PPIAP6
	PLSCR5		DAPK2		AVPR1B					PLSCR5
	RPL17P10		DDX60		GRIN2B					RPL17P10
	C1QBPP		DDX60L		ACE					C1QBPP
	ALK		DGCR5		TAAR1					ALK
	OCIAD2P1		DISP1		GABRD					OCIAD2P1
	NEFM		DLGAP2		HTR7					NEFM
	CWF19L1		DTNBP1		GRM2					CWF19L1
	ZCCHC7		ENDOD1		OPRL1					ZCCHC7
	RPS10P16		ENPP2		TRPV3					RPS10P16
	HEATR7B1		FAIM2							HEATR7B1
	BRE		FLT1							BRE
	RPS3P7		FUT2							RPS3P7
	ZNF333		GABRA4							ZNF333
	WWC2		GAL							WWC2
	FGF9		GAP43							FGF9
	PPARG		GDNF							PPARG
	FAM90A1		GLDC							FAM90A1
	DNMT3B		GRIN2B							DNMT3B
	KRT18P51		HES6							KRT18P51
	CDH12		HOOK1							CDH12
	PTK2B		IL1B							PTK2B
	UQCRHP4		LINC00478							UQCRHP4
	RNF144A		MAPK1							RNF144A
	PTPRT		MCTP2							PTPRT
	PFKFB3		MDGA2							PFKFB3
	KITLG		METTL21A							KITLG
	HIN1L		MIR4301							HIN1L
	MKLN1		MIR7-2							MKLN1
	ETAA1		MTCL1							ETAA1
	ASS1P7		MTMR12							ASS1P7
	RPS7P13		NAV2							RPS7P13
	RPL21P93		NTM							RPL21P93
	TUBAP		NTRK3							TUBAP
	ATXN8OS		OLIG2							ATXN8OS
	RPL23AP22		OSMR							RPL23AP22
	VCAN		PAPLN							VCAN
	NLGN1		PCDH10							NLGN1
	QKI		PDE10A							QKI
	RPL7AP32		PDE1A							RPL7AP32
	RNU7-4P		PDE1B							RNU7-4P
	ATPBD4		PDE1C							ATPBD4
	HTA		PDE2A							HTA
	NVL		PDE3A							NVL
	C3orf70		PDE4A							C3orf70
	SYT4		PDE4B							SYT4
	RPL6P25		PDE4C							RPL6P25
	DVL3		PDE4D							DVL3
	MRPS36P2		PDE5A							MRPS36P2
	ZCCHC14		PDE6A							ZCCHC14
	PARP15		PDE6C							PARP15
	TRPS1		PDE6D							TRPS1
	ACE		PDE6G							ACE
	PDE4B		PDE7A							PDE4B
	ORM1		PDE7B							ORM1
	MC2R		PDE8A							MC2R
	KCNK2		PDE8B							KCNK2
	IL20		PDE9A							IL20
	IL19		PDLIM5							IL19
	IL10		PHACTR1							IL10
	HTR6		PRKCH							HTR6
	HTR2B		PSMB4							HTR2B
	GSK3B		PSMD9							GSK3B
	GRIK1		PTCHD1							GRIK1
	AKT1		REEP5							AKT1
	FKBP5		REPS1							FKBP5
	FGFR2		RFK							FGFR2
	DRD3		RND1							DRD3
	ADRA1A		SACM1L							ADRA1A
	CYP1A2		SBF2							CYP1A2
	ADCYAP1		SLC18A2							ADCYAP1
	CREB1		SLITRK5							CREB1
	UBE3C		SOX5							UBE3C
	PCNT		SPRY2							PCNT
	VEGFA		SRP19							VEGFA
	IL24		STAT3							IL24
	BMP7		STMN2							BMP7
	S100B		TBX21							S100B
	RORA		TCF7							RORA
	RGS4		TH							RGS4
	CCND2		TIAM1							CCND2
	MTHFR		TMEM2							MTHFR
	SLC6A3		TRANK1							SLC6A3
	GNAT2		TXNRD2							GNAT2
	AMPD2		UCN3							AMPD2
	C2orf71		UST							C2orf71
	PTPRG		ABCC2							PTPRG
	SYPL2		ABLIM1							SYPL2
	CYB561D1		ALK							CYB561D1
	AK294384		ALKBH3							AK294384
	BC043421		ANKK1							BC043421
	LZTS1		APOE							LZTS1
	SLC18A1		APOO							SLC18A1
			BCR							HTR2A
			CD33							SLC6A4
			CD52							GBA
			CHRNA7							TPH2
			CLOCK							IMPA1
			CNOT3							DISC1
			CREM							BDNF
			CRH							CHRM2
			CRY1							DUSP1
			CXCR4							CALCA
			CYP1B1							DAOAAS
			CYP2A6							TH
			CYP2B6							GPR50
			DISC1							CRH
			DPYD							OPRM1
			EGFR							NR3C1
			ELP3							SPR
			ERBB2							NTRK2
			ERCC1							AANAT
			ERCC2							ASMT
			FAM135A							CNR1
			FGF1							CNR2
			FMO1							FGF2
			FMR1							GRIN3A
			G6PD							MAOB
			GCHFR							ABCB6
			GRIK5							ABCG1
			GSTM1							ADM
			GSTT1							AFAP1L1
			HLA-B							ANGPT2
			HMGB4							ANKFN1
			HMGCR							ARRB1
			HSPA8							ARRDC4
			IL11							ATF3
			KCNIP4							BMP5
			KIT							BRD2
			KRAS							CACNA1C
			LDLR							CACNA1D
			MOB1B							CAP2
			MTHFR							CCL3
			MTNR1A							CCL5
			MTOR							CCND1
			NARF							CD3E
			NAT1							CHL1
			NAT2							COL26A1
			NEDD4L							CSMD2
			NPAS2							CUX1
			NR1D1							DAPK2
			NTRK2							DDX60
			NUP214							DDX60L
			OTC							DGCR5
			PDGFA							DISP1
			PER3							DLGAP2
			POLR3C							DTNBP1
			PPARGC1B							ENDOD1
			PPM1A							ENPP2
			PRAM1							FAIM2
			PROC							FLT1
			PTGS2							FUT2
			RHBDF1							GABRA4
			RRM1							GAL
			SLC19A1							GAP43
			SLC39A14							GDNF
			SULT1A1							GLDC
			SULT1A3							GRIN2B
			TGFBR3							HES6
			TOP2A							HOOK1
			TPMT							IL1B
			TYMS							LINC00478
			UGT1A1							MAPK1
			UGT2B17							MCTP2
			VKORC1							MDGA2
			XRCC1							METTL21A
			KDM5C							MIR4301
										MIR7-2
										MTCL1
										MTMR12
										NAV2
										NTM
										NTRK3
										OLIG2
										OSMR
										PAPLN
										PCDH10
										PDE10A
										PDE1A
										PDE1B
										PDE1C
										PDE2A
										PDE3A
										PDE4A
										PDE4C
										PDE4D
										PDE5A
										PDE6A
										PDE6C
										PDE6D
										PDE6G
										PDE7A
										PDE7B
										PDE8A
										PDE8B
										PDLIM5
										PHACTR1
										PRKCH
										PSMB4
										PSMD9
										PTCHD1
										REEP5
										REPS1
										RFK
										RND1
										SACM1L
										SBF2
										SLC18A2
										SLITRK5
										SOX5
										SPRY2
										SRP19
										STAT3
										STMN2
										TBX21
										TCF7
										TIAM1
										TMEM2
										TRANK1
										TXNRD2
										UCN3
										UST
										ABCC2
										ABLIM1
										ALKBH3
										ANKK1
										APOE
										APOO
										BCR
										CD33
										CD52
										CHRNA7
										CLOCK
										CNOT3
										CREM
										CRY1
										CXCR4
										CYP1B1
										CYP2A6
										CYP2B6
										DPYD
										EGFR
										ELP3
										ERBB2
										ERCC1
										ERCC2
										FAM135A
										FGF1
										FMO1
										FMR1
										G6PD
										GCHFR
										GRIK5
										GSTM1
										GSTT1
										HLA-B
										HMGB4
										HMGCR
										HSPA8
										IL11
										KCNIP4
										KIT
										KRAS
										LDLR
										MOB1B
										MTNR1A
										MTOR
										NARF
										NAT1
										NAT2
										NEDD4L
										NPAS2
										NR1D1
										NUP214
										OTC
										PDGFA
										POLR3C
										PPARGC1B
										PPM1A
										PRAM1
										PROC
										PTGS2
										RHBDF1
										RRM1
										SLC19A1
										SLC39A14
										SULT1A1
										SULT1A3
										TGFBR3
										TOP2A
										TPMT
										TYMS
										UGT1A1
										UGT2B17
										VKORC1
										XRCC1
										KDM5C
										DRD2
										ADRA2A
										HRH1
										HTR1A
										HTR1B
										HTR1D
										HTR2C
										OPRD1
										ADORA1
										ADORA2A
										TACR1
										MAOA
										COMT
										ADRB3
										SLC6A2
										CRHR1
										NPY5R
										GRM5
										GRM3
										MCHR1
										GRIA1
										TAAR1
										GABRD
										HTR7
										GRM2
										OPRL1
										TRPV3
										CTSK

## Sheet: shared targets
Shared targets of ZL with depression related targets
TOP2A	DNA topoisomerase 2-alpha
ESR1	Estrogen receptor
AR	Androgen receptor
PTGS2	Prostaglandin G/H synthase 2
MAOB	Amine oxidase [flavin-containing] B
GABRA3	Gamma-aminobutyric-acid receptor alpha-3 subunit
CHRM2	Muscarinic acetylcholine receptor M2
SLC6A2	Sodium-dependent noradrenaline transporter
ADRA1A	Alpha-1A adrenergic receptor
SLC6A3	Sodium-dependent dopamine transporter
PDE3A	CGMP-inhibited 3',5'-cyclic phosphodiesterase A
DRD1	Dopamine D1 receptor
ADRA2C	Alpha-2C adrenergic receptor
OPRM1	Mu-type opioid receptor
AKT1	RAC-alpha serine/threonine-protein kinase
VEGFA	Vascular endothelial growth factor A
CCND1	G1/S-specific cyclin-D1
MAPK1	Mitogen-activated protein kinase 1
IL10	Interleukin-10
ERBB2	Receptor tyrosine-protein kinase erbB-2
PPARG	Peroxisome proliferator activated receptor gamma
CCND2	G1/S-specific cyclin-D2
GSK3B	Glycogen synthase kinase-3 beta
NR3C1	Glucocorticoid receptor
CHRNA7	Neuronal acetylcholine receptor protein, alpha-7 chain
MAOA	Amine oxidase [flavin-containing] A
ADRB1	Beta-1 adrenergic receptor
HTR2A	5-hydroxytryptamine 2A receptor
ESR2	Estrogen receptor beta
CYP1B1	Cytochrome P450 1B1
ABCC2	Canalicular multispecific organic anion transporter 1
MTOR	Serine/threonine-protein kinase mTOR
CYP1A2	Cytochrome P450 1A2
IL1B	Interleukin-1 beta
CCL2	C-C motif chemokine 2
NOS3	Nitric oxide synthase, endothelial
GSTM1	Glutathione S-transferase Mu 1
HMGCR	3-hydroxy-3-methylglutaryl-coenzyme A reductase
GAP43	Neuromodulin
FLT1	Vascular endothelial growth factor receptor 1
CYP2B6	Cytochrome P450 2B6
