# Supplementary material for: Zhile Capsule Exerts Antidepressant-Like Effects through Upregulation of the BDNF Signaling Pathway and Neuroprotection
Source: Int J Mol Sci. 2019 Jan 8;20(1):195. doi: 10.3390/ijms20010195 (PMC6337550; doi:10.3390/ijms20010195)
Supplement: Supplementary file 1 [file ijms-20-00195-s001.zip › ijms-412830-supplementary/Supplementary table S5.xlsx]

## Sheet: Hubs
Supplementary Table S5-Topological characteristics of candidate targets in CPPI
		DC	EC	LAC	BC	CC	NC
1	CAMK2D	36	0.00585295	7.02778	1663.51	0.396873	7.69596
2	CAMLG	7	0.000992487	0.428571	140.107	0.366129	0.5
3	CAMK2G	44	0.00669758	7.65909	3488.65	0.417335	8.64241
4	LRRK2	204	0.0326177	16.4118	36186.1	0.461245	35.7639
5	CALU	67	0.0129927	8.98508	3659.31	0.443342	10.4034
6	CALR	92	0.0186696	14.3043	14743.1	0.467592	20.2308
7	CAMK2A	51	0.00790449	9.54902	3905.82	0.424443	11.0831
8	CAMK4	15	0.00349299	5.46667	99.4026	0.374124	5.85714
9	CALM3	259	0.0375606	20.5019	74663.1	0.494468	65.9216
10	CALM1	259	0.0375606	20.5019	74663.1	0.494468	65.9216
11	CALM2	259	0.0375606	20.5019	74663.1	0.494468	65.9216
12	CALD1	33	0.0100016	9.06061	1166.9	0.425629	9.36125
13	CALCR	10	0.00134021	2.4	193.722	0.346916	2.66667
14	CALB1	5	0.000722885	0.8	40.8417	0.346975	1
15	CAD	115	0.0288023	23.7826	3778.27	0.461971	27.1606
16	CACNB2	2	0.000175663	1	0	0.323143	2
17	CACNB1	6	0.000995499	1	127.667	0.365706	1.2
18	CACNA1C	21	0.00411356	3.19048	1873.96	0.380283	4.34412
19	CACNA1A	47	0.00377088	1.34043	4282.9	0.382725	2.08543
20	ELF3	43	0.00798439	6.86046	1054.57	0.42418	7.06834
21	MUCL1	3	0.000278352	0.333333	17.3496	0.329963	0.5
22	ELAVL4	5	0.00162058	1.2	132.899	0.371824	1.5
23	TIMM23	11	0.00278696	3.18182	105.52	0.38723	3.5
24	ELANE	20	0.000943669	3.2	959.714	0.349452	3.84921
25	ELAVL1	88	0.0257099	18.4545	3064.47	0.449645	20.0728
26	EIF5A	34	0.00925486	6.17647	976.213	0.417716	6.53125
27	EIF5	45	0.00975303	9.64444	1535.14	0.431299	10.7799
28	EIF4G2	31	0.00804306	6.96774	832.442	0.423612	7.22
29	HSPD1	54	0.00865328	8.44444	3238.35	0.430396	10.1785
30	IP6K3	8	0.00157237	2	20.3182	0.355279	2.28571
31	EIF4B	81	0.0196206	12.0617	3066.51	0.43988	13.7604
32	EIF4EBP2	6	0.000956787	2.16667	9.75048	0.347092	2.6
33	TNFRSF1A	37	0.00516425	4.75676	1545.72	0.401171	5.21898
34	EPHA2	48	0.00779035	9.22917	4125	0.439974	10.8612
35	EIF2S3	36	0.00879662	6.38889	701.18	0.412893	6.66038
36	EIF4A2	46	0.00766604	6.71739	1298.72	0.407734	7.35284
37	EIF4A1	65	0.0222505	16.9538	2945.59	0.445794	18.0401
38	EIF1AX	23	0.00426326	2.3913	1396.95	0.4029	2.63826
39	EIF2B1	39	0.00644074	6.69231	5959.25	0.420966	8.25878
40	EGR1	28	0.00506418	6.89286	694.539	0.390466	7.19778
41	EGFR	941	0.0856607	23.0128	1.23954e+06	0.557031	385.431
42	IQGAP3	13	0.00369474	3	271.022	0.403771	3.25
43	EGF	22	0.00327443	5.45455	1329.99	0.393681	6.51268
44	MEGF6	3	0.000761543	1	23.901	0.361018	1.5
45	EFNB1	26	0.00364836	4.15385	2102.16	0.398295	4.62011
46	EEF2	136	0.0346434	26.2868	8574.47	0.467751	32.6827
47	EEF1G	108	0.0266458	16.7222	10230.3	0.467167	21.0634
48	C1orf131	6	0.00121932	1.16667	73.6121	0.370417	1.4
49	EEF1B2	57	0.0195455	16.7368	1609.63	0.456889	17.2424
50	EEF1D	118	0.0271881	17.5254	11063.6	0.472481	22.8173
51	EEF1A1	283	0.0631108	36.1095	53947.2	0.494053	78.0095
52	UBXN10	16	0.0022284	3.1875	503.479	0.381376	3.46786
53	EEF1A2	89	0.0203341	11.7191	5895.23	0.438099	14.338
54	EDNRA	11	0.00213044	1.45455	231.255	0.36639	1.6
55	S1PR1	10	0.00152839	1.9	318.445	0.380142	2.11111
56	LPAR1	25	0.000873084	0.8	1430.67	0.351243	1.37879
57	HMGB4	1	0.000541716	1	0	0.354391	0
58	ECH1	41	0.00591016	3.90244	3779.43	0.42196	4.68817
59	ECT2	102	0.0153175	5.69608	8432.92	0.444829	7.72118
60	E2F6	31	0.00549888	6.87097	1283.79	0.405083	7.25926
61	E2F3	29	0.00365917	4.68966	592.865	0.372464	4.90364
62	E2F2	18	0.00214517	3.38889	385.526	0.365154	3.62443
63	E2F4	35	0.00580824	7.02857	1197.71	0.399378	7.46819
64	E2F1	103	0.0172076	14.3981	10003	0.440257	19.5975
65	DUT	57	0.00910085	10.0351	2880.6	0.410871	12.1893
66	DUSP9	11	0.00177479	2.63636	155.029	0.366586	2.92222
67	DVL2	86	0.0126924	9.63954	7865.48	0.446132	12.6997
68	DVL1	57	0.00755973	8.68421	3386.68	0.419463	9.86547
69	DUSP6	6	0.00140502	2.66667	179.16	0.357068	3.2
70	DUSP5	2	0.000489278	2	0	0.335646	4
71	DUSP7	10	0.00179877	2.1	215.867	0.369884	2.36508
72	HIST2H3C	77	0.0144187	6.42857	2585.28	0.419335	7.69642
73	DUSP2	3	0.00065959	3	0	0.341245	4.5
74	DUSP1	16	0.00242352	3.8125	153.911	0.366783	4.06667
75	DUSP4	8	0.0015362	3	101.017	0.37409	3.42857
76	DUSP3	17	0.00262809	3	2284.52	0.405563	3.29583
77	HBEGF	12	0.00115124	4.16667	423.572	0.368525	4.54545
78	DTNA	20	0.0015463	2.7	800.531	0.36048	3.11654
79	TSC22D3	23	0.0050729	7.65217	582.041	0.394285	8.07695
80	DSG2	28	0.00597914	7.25	656.816	0.401406	7.51852
81	SHE	2	0.000578099	2	0	0.344187	4
82	DRD4	13	0.00265152	4.84615	2529.2	0.377733	6.35
83	DRD2	23	0.00213991	4.30435	2377.89	0.360892	6.99881
84	DRD1	13	0.000706288	0.846154	1381.64	0.34204	1
85	DPYSL2	32	0.00565056	5.15625	996.793	0.405363	5.54708
86	DPP4	18	0.000649996	3.94444	8542.31	0.342667	8.2205
87	MOB3A	6	0.000987682	2.5	27.4662	0.364895	3
88	TNFAIP8L1	4	0.000856525	0.75	50.1268	0.361431	1
89	DOK1	43	0.00470111	15.9302	1513.87	0.393945	17.7983
90	DNMT3A	59	0.0118504	16.6441	1102.18	0.390875	17.5549
91	DNMT3B	60	0.0110936	10.1167	1929.66	0.403572	11.1038
92	DNMT1	81	0.0205982	24.6173	2727.98	0.441913	26.9109
93	DNM2	78	0.0142895	9.24359	9272.89	0.45898	11.4466
94	DYNC1H1	101	0.0261114	15.7822	6502.25	0.466372	18.8127
95	C19orf70	15	0.00144686	1.06667	315.961	0.355218	1.14286
96	DNM1	56	0.00736367	7.33929	3805.81	0.423786	8.58919
97	TRAPPC5	11	0.00218945	1.72727	261.332	0.380283	1.9
98	SSX2IP	107	0.0111835	13.1682	8770.75	0.435409	21.6352
99	SH2D1B	15	0.00244083	3.86667	612.112	0.383761	4.14286
100	MPPED1	9	0.000902578	1.22222	74.1472	0.34543	1.375
101	DCD	29	0.0102468	6.41379	731.32	0.42196	6.64286
102	FMNL1	37	0.00748046	5.32432	980.475	0.406807	5.52894
103	THEM4	1	0.000307503	1	0	0.33614	0
104	VPS51	14	0.00265416	2.5	233.106	0.388584	2.69231
105	MED12L	6	0.000994371	1.5	40.4499	0.35281	1.8
106	CNTROB	51	0.00555003	4.82353	1950.05	0.399572	5.53899
107	C1QBP	125	0.0279236	17.936	13318.2	0.464475	24.9393
108	MRPL53	23	0.00380451	3.52174	601.834	0.395918	3.68182
109	BTK	80	0.0119309	13.175	6443.55	0.440493	18.7038
110	FAM129A	5	0.00158448	1.6	35.4724	0.361367	2
111	BUB1	66	0.00603896	5.01515	6052.39	0.408626	7.93075
112	BTF3	35	0.00656618	4.65714	1042.38	0.421527	4.79412
113	CLNK	15	0.00247644	4.53333	426.052	0.387048	4.91558
114	BTD	6	0.00130239	0.833333	85.6829	0.358532	1
115	BTC	6	0.000961884	2.16667	197.826	0.366227	2.6
116	KLF5	42	0.00916042	12.9762	939.664	0.418609	13.5344
117	BSG	73	0.00928397	6.08219	8235.99	0.423002	10.8408
118	BRCA2	50	0.0093752	8.22	1922.95	0.425365	8.88641
119	ZFP36L1	14	0.00292059	2.5	242.277	0.386031	2.69231
120	BRAF	54	0.00986915	14.9259	2469.67	0.414767	17.8545
121	BRCA1	359	0.0562505	28.0446	97556.5	0.495302	97.8828
122	DST	51	0.00877307	6.13725	2409.2	0.416152	6.55676
123	BPGM	7	0.00126916	2.85714	65.054	0.358282	3.33333
124	FOXL2	28	0.00328638	1.03571	614.09	0.371522	1.07407
125	BMPR2	30	0.0027023	4.6	1221.96	0.37179	5.4046
126	BMPR1B	32	0.00402242	7.90625	1474.21	0.401092	8.67209
127	BMX	27	0.00554193	8.2963	643.364	0.426556	8.71429
128	BMPR1A	38	0.00354476	6.05263	1966.56	0.386539	6.70664
129	BLVRB	4	5.43376e-05	0.25	40.2195	0.296895	0.333333
130	BMI1	222	0.0397492	20.4865	21262.1	0.464266	44.2207
131	DNTTIP1	33	0.00870195	9.06061	415.547	0.384012	9.43155
132	BLMH	34	0.00605699	6.05882	1161.82	0.413557	6.3454
133	BLM	46	0.0110421	13.2609	1185.29	0.430486	13.9858
134	BLVRA	9	0.00191925	2.11111	226.283	0.379826	2.375
135	BLK	32	0.00559151	5.15625	952.275	0.405163	5.33806
136	RNF166	30	0.00250167	3.56667	939.873	0.370417	3.791
137	CEACAM1	14	0.00252708	6.14286	494.192	0.382192	6.71154
138	BICD1	13	0.00240864	3.23077	154.119	0.388731	3.5
139	TRMT61A	15	0.00316189	2	243.197	0.373682	2.14286
140	UCHL5	13	0.00156936	3.07692	826.954	0.378045	3.36111
141	BDKRB2	10	0.000793532	1.7	127.014	0.349214	1.88889
142	BCR	80	0.0146203	15.5125	5760.84	0.451075	18.5277
143	ARL2	13	0.00156508	1.23077	201.592	0.36048	1.33333
144	ARL3	18	0.0040794	2.83333	315.521	0.378428	3
145	ARL1	15	0.00362016	2	388.11	0.397717	2.14286
146	UHRF2	59	0.0131463	14.6441	1293.84	0.414976	15.0473
147	ARHGAP5	12	0.0021915	2.66667	106.004	0.367471	2.90909
148	ARHGDIA	69	0.0128079	10.5507	4571.45	0.435363	12.8718
149	ARHGAP1	35	0.00491607	5.34286	1991.53	0.418609	5.59319
150	ARG1	16	0.00655955	4.5	150.564	0.398334	4.8
151	RHOB	22	0.00288658	2.22727	585.82	0.373275	2.33333
152	RHOA	104	0.0123884	8.06731	12948.6	0.437028	14.4657
153	ARF6	109	0.0153682	7.27523	11383	0.451819	12.3286
154	SFXN5	3	0.000134676	1.33333	8.10301	0.316259	2
155	AREG	11	0.00164107	3.54545	742.885	0.390652	3.9
156	ARF4	28	0.00751042	6.03571	1407.42	0.417801	6.32222
157	ARAF	75	0.0127241	10.2	3916.46	0.427843	12.3806
158	TRIM23	63	0.00522815	7.04762	4319.49	0.399689	9.77259
159	SFXN1	37	0.00810372	5.32432	2062.68	0.408301	5.61164
160	AR	351	0.0427257	21.5014	187186	0.498122	106.181
161	FAS	72	0.00917568	8.70833	9998.3	0.434167	11.482
162	AQP1	27	0.00135793	4.48148	836.096	0.362355	4.70137
163	APP	852	0.0722025	16.3322	1.24699e+06	0.548852	274.356
164	APOH	12	0.00198856	3.83333	581.311	0.376075	4.18182
165	KLK3	14	0.00190929	1.92857	668.969	0.369884	2.07692
166	PIGS	20	0.00221687	1.7	1098.64	0.384479	1.78947
167	APRT	27	0.00692989	7	1255.96	0.419079	7.47124
168	APOE	48	0.00382241	7.04167	6510.34	0.393154	10.8071
169	APOA2	7	0.000379531	4	138.253	0.336085	4.66667
170	APOB	35	0.00556602	6.45714	2131.63	0.410625	7.09882
171	APLP1	37	0.00425189	6.21622	1355.99	0.384659	7.11602
172	APOA1	31	0.00343938	4.54839	11894.6	0.395347	6.71763
173	APLP2	27	0.00396968	5.07407	728.832	0.389763	5.62937
174	BIRC2	82	0.0111592	13.7927	4623.24	0.433024	17.7731
175	APEX1	71	0.0159447	12.2254	3868.57	0.449153	13.7685
176	XIAP	98	0.0122398	12.0408	8045.61	0.434122	17.4021
177	BIRC3	58	0.00882866	14.4483	1599.36	0.42475	15.6126
178	APC	137	0.0161295	8.93431	30671.3	0.449399	19.4481
179	APEH	29	0.0040716	7.37931	497.78	0.39188	7.64286
180	AIRE	72	0.0201836	17.7083	1827.04	0.432296	18.3247
181	APBA1	12	0.000954628	5.25	600.502	0.365479	5.75455
182	APBB2	19	0.00348568	3.42105	890.694	0.41252	3.61111
183	APBB1	52	0.00964238	8.26923	2702.73	0.43675	9.09109
184	EPHB2	36	0.00288206	5.88889	2360.77	0.377248	6.68914
185	EPHB1	16	0.00275608	6	163.521	0.372869	6.4
186	STOM	49	0.0106475	8.89796	2507.52	0.432478	9.6732
187	EPHA4	19	0.00275197	5.31579	850.784	0.376006	5.69091
188	EPHA3	17	0.00319184	4.88235	480.83	0.378602	5.22083
189	EPB41L2	26	0.00584735	4.96154	2790.63	0.406485	5.28833
190	EPB41L1	37	0.00571933	4.2973	2450.79	0.408179	4.65015
191	DMTN	13	0.00298981	2.76923	791.13	0.387267	3
192	ARMC6	36	0.00634402	6.30556	1409.94	0.410175	6.94821
193	EPB42	8	0.000710704	0.75	114.942	0.346245	0.857143
194	EP300	363	0.0593382	35.259	103067	0.496259	126.635
195	EPB41	108	0.0152645	7.80556	14725.2	0.459185	11.4607
196	ENO1	119	0.027397	18.4454	9970.81	0.461711	25.389
197	ENO2	57	0.0101984	13.0175	1873.83	0.421571	14.3694
198	ENG	14	0.00100568	4.92857	324.936	0.349244	5.5021
199	CTTN	89	0.0170922	13.5393	6588.53	0.453463	17.0006
200	MARK2	61	0.0104824	11.2623	4202.43	0.432614	13.3961
201	ELK4	10	0.00187104	2.5	85.4096	0.365739	2.77778
202	EMD	110	0.0255127	16.5727	8638.55	0.462126	20.7964
203	CHUK	34	0.00593475	8.02941	1141.67	0.418482	8.40684
204	CSTB	28	0.00844312	6.89286	695.706	0.389726	7.27778
205	CSTA	16	0.00384203	3.25	503.29	0.394512	3.46667
206	SYCE1	12	0.00107403	2.91667	143.651	0.350823	3.18182
207	CSRP1	22	0.00541353	5.95455	590.912	0.426114	6.2381
208	MMGT1	51	0.00451872	5	3574.87	0.397756	6.70393
209	CSNK2B	172	0.0279217	15.593	36727.9	0.468925	32.5343
210	CSNK2A2	146	0.0233729	12.5205	24817.8	0.463585	21.7875
211	VCAN	19	0.000837332	3.63158	5976.11	0.346536	5.7358
212	IGSF8	143	0.0309835	19.1818	13260.8	0.425453	25.3098
213	CSNK1E	98	0.0126781	12.2347	10247.3	0.451918	21.0925
214	CSNK2A1	239	0.0445372	24.8117	47378.6	0.495541	59.9481
215	CSN2	17	0.00428948	3.47059	148.381	0.385163	3.6875
216	CSNK1D	48	0.0074789	7.6875	3520.54	0.429901	9.27747
217	CSNK1A1	81	0.0164608	11.2346	7453.67	0.454968	14.2739
218	CSK	70	0.00966203	12.0857	6601.15	0.437819	16.8893
219	CSF2RB	29	0.00336997	9.75862	1519.59	0.375662	11.1579
220	NAPRT	21	0.00251953	1.80952	386.35	0.365122	1.9125
221	CSF3R	22	0.00289566	6.81818	1872.79	0.381376	7.46241
222	CSF1	10	0.00074223	3	154.631	0.348889	3.36111
223	CSF2RA	9	0.000803315	4.55556	238.979	0.345053	5.125
224	CSF2	9	0.000148049	3.11111	207.515	0.31604	3.53571
225	MAPK14	176	0.0227	13.1534	55628.7	0.474553	39.3397
226	CS	26	0.00674489	5.15385	232.019	0.404685	5.36
227	CSE1L	84	0.0208994	13.5238	5910.47	0.456331	16.0522
228	HNRNPLL	22	0.0052481	5.68182	465.267	0.400467	6.01504
229	IMP4	9	0.0024385	2.33333	277.023	0.381766	2.625
230	CRY2	133	0.0263036	14.7669	8444.15	0.446084	23.0795
231	ARRDC1	24	0.00319359	3.58333	1119.1	0.399378	3.94661
232	CRYAB	50	0.0063184	7.12	3966.56	0.423961	8.30324
233	HAPLN1	6	0.000576771	1.5	840.126	0.356697	1.8
234	CRP	17	0.00232748	3.11765	367.168	0.36261	3.35893
235	CRY1	130	0.0260148	14.3846	8282.5	0.438613	22.2864
236	CRK	205	0.0268898	18.239	40337.3	0.48195	50.6241
237	CRIP2	15	0.00207216	1.06667	624.186	0.381624	1.14286
238	CRMP1	59	0.00754185	5.30508	3873.54	0.422697	6.37638
239	CRKL	96	0.0120707	12.9688	11587.9	0.445794	20.1142
240	CRHR1	8	0.00115095	3	48.7707	0.34364	3.42857
241	TIMM50	76	0.0174611	8.78947	4103.58	0.446374	10.385
242	CRHR2	2	0.000545811	2	0	0.354391	4
243	MOB1B	27	0.00190015	4.96296	1276.15	0.373716	5.42316
244	CREM	35	0.00394417	7.17143	1972.99	0.384515	8.08397
245	CREB1	98	0.0167922	17.6122	7684.9	0.426822	24.774
246	CREBBP	265	0.0418545	30.7698	49939.5	0.475596	85.4723
247	ATF2	176	0.025377	14.7045	26494.2	0.471343	33.0364
248	NAF1	30	0.00397159	3.46667	783.418	0.382832	3.65817
249	CPS1	31	0.0070574	5.32258	567.822	0.390652	5.52857
250	GORAB	10	0.0013542	1	3534.46	0.375182	1.11111
251	CPE	10	0.00110078	1	87.9083	0.348918	1.11111
252	CP	7	0.000758	0.857143	226.275	0.34514	1
253	ZC3HAV1L	11	0.00291162	3.45455	194.965	0.387413	3.8
254	COX4I1	30	0.0034983	6.53333	708.409	0.391843	6.78965
255	MAP3K8	40	0.00895118	14.5	656.397	0.409114	15.2614
256	COX5B	22	0.00216595	1.86364	628.038	0.376626	1.95476
257	ARRDC4	7	0.00122654	2.57143	45.0109	0.351303	3
258	COG7	18	0.00303991	5.94444	816.32	0.397141	7.09237
259	COPB1	69	0.0141868	11.3188	5578.11	0.454114	14.8516
260	COPA	61	0.0146526	12.1475	3178.88	0.436982	14.4216
261	KLF6	17	0.00336599	3.82353	328.877	0.390392	4.0625
262	COL17A1	11	0.00160432	4.18182	70.4519	0.367307	4.6
263	TTC5	14	0.00462946	3.42857	151.3	0.390392	3.69231
264	COL9A3	2	0.000651004	1	132.183	0.358313	2
265	GADD45GIP1	38	0.00944347	5.36842	1620.38	0.414474	5.8128
266	ZNF622	25	0.00421357	5.12	868.108	0.399495	5.35606
267	CFTR	144	0.0190579	10.2639	24561.4	0.451967	19.0865
268	KNSTRN	19	0.00316564	3.68421	446.635	0.369386	3.89542
269	CFL1	117	0.0251285	18.4188	10627.7	0.469782	24.6445
270	CFL2	35	0.00555545	11.9143	470.594	0.378602	12.5957
271	CETN3	14	0.00104971	1	665.702	0.355956	1.08333
272	CENPE	27	0.00433586	4.2963	517.769	0.392179	4.47756
273	CENPA	77	0.0214425	26.026	2525.55	0.405723	27.8948
274	CEBPE	30	0.00368396	8.43333	787.029	0.377213	9.27003
275	CEBPG	23	0.00188467	11.6957	621.25	0.360259	13.2004
276	CEBPB	76	0.0130216	18.8684	8540.18	0.441818	23.5896
277	CEBPA	81	0.0125583	14.7407	6560.05	0.423961	21.1821
278	CEACAM21	16	0.000825344	1.875	327.282	0.34963	2.1
279	CDX2	19	0.00379502	6.10526	171.726	0.380037	6.44444
280	CDKN2C	24	0.00317431	3	578.157	0.379021	3.1704
281	CDKN1C	20	0.00315683	6.95	253.744	0.373682	7.31579
282	CDKN1B	76	0.0158484	13.3553	2881.91	0.444493	15.0489
283	CDKN2A	145	0.0264303	13.931	29961.5	0.462022	21.5252
284	CDK8	88	0.0121502	17	5844.31	0.425937	24.5743
285	CDKN1A	180	0.0324558	19.6722	24797.2	0.476698	36.3109
286	CDK9	143	0.0256721	15.0909	13599.4	0.454214	23.5166
287	CDK5	85	0.0137227	11.0353	9650.37	0.463167	14.55
288	CDK4	107	0.0191477	11.8037	13889	0.462438	17.1956
289	LACRT	13	0.00197183	2	761.933	0.380494	2.47619
290	CDK7	70	0.0125942	12.4571	7141.07	0.438286	17.3781
291	CDK6	69	0.0107358	10.2609	6320.62	0.434718	13.1352
292	CDK3	40	0.008358	12.175	1458.89	0.418695	12.9933
293	CDK2	496	0.0863068	33.8811	156218	0.504107	158.162
294	CDH13	12	0.00105051	2.83333	122.984	0.351693	3.09091
295	CDH5	17	0.00266874	6	147.744	0.384407	6.375
296	CDH2	47	0.00635669	4.89362	2221.26	0.411406	5.78169
297	CDH1	101	0.0149121	10.8218	12085.9	0.455825	15.8916
298	CDC27	66	0.0113556	10.803	3450.39	0.43675	13.0964
299	CDC25C	33	0.00888265	9.06061	647.086	0.430937	9.52273
300	CDC42	135	0.0154741	9.02963	18752.9	0.449792	18.7201
301	CDC34	52	0.00944453	9	1946.89	0.414725	10.182
302	CDC20	97	0.019926	17.5876	5445.75	0.451868	21.6056
303	CDC6	41	0.00776404	8.82927	1463.12	0.402112	9.32477
304	CDC25B	35	0.00908412	8.4	466.605	0.419592	8.64706
305	CDC25A	49	0.0105869	8.04082	4282.97	0.453163	8.76964
306	CDK11B	36	0.00831948	7.97222	860.684	0.418695	8.5701
307	CDC5L	386	0.0636135	29.0104	91307.8	0.488593	108.095
308	CDA	15	0.00235223	3.66667	170.48	0.378463	3.92857
309	CDK1	213	0.039634	22.0329	37100.9	0.484335	46.4939
310	CD81	147	0.0328991	20.6531	7791.62	0.436703	27.7916
311	CD74	14	0.00133605	2.78571	677.605	0.368922	3
312	TIRAP	35	0.00381518	5.65714	1358.26	0.397602	6.41533
313	CD59	16	0.00322225	3.125	391.425	0.395157	3.33333
314	CD40	35	0.00541609	7.4	585.911	0.394172	7.72625
315	CD44	60	0.00851383	8.9	10338.3	0.43148	11.872
316	CD36	14	0.00202082	3.28571	642.723	0.381518	3.53846
317	TRIM9	24	0.00250532	4.66667	562.318	0.372869	4.88913
318	CD9	18	0.00160681	2.72222	467.318	0.358594	2.99671
319	CD19	18	0.00261691	7.27778	240.936	0.371354	7.70588
320	CD4	78	0.0136958	9.10256	8454.91	0.424399	11.6254
321	CD3D	12	0.00173421	2.91667	490.038	0.362195	3.59091
322	CD3G	3	0.000367923	2	12.5754	0.336828	3
323	CCT6A	118	0.0281778	22.7119	6761.27	0.455775	29.0913
324	TUBA3D	61	0.0141449	12.082	1784.4	0.429407	12.6883
325	CCNH	41	0.0078096	8.90244	1566.45	0.411653	10.4887
326	CCNE1	63	0.0116799	10.619	2002.86	0.424136	11.7695
327	LARP4	14	0.00586378	5.64286	135.931	0.421484	6.07692
328	CCND2	25	0.00373952	4.44	661.285	0.37666	4.71596
329	CCNC	46	0.00461804	11.1522	2378.7	0.395879	12.6506
330	CCND3	42	0.00536883	5.11905	2928.99	0.407573	5.83575
331	CCKBR	10	0.00135247	4.3	264.836	0.359064	4.88889
332	CCNB1	105	0.0173717	11.619	7948.55	0.442151	16.3275
333	CCNA2	89	0.0141347	14.8652	5173.91	0.429676	19.8893
334	SAAL1	13	0.00101457	0.692308	1076.31	0.368162	0.866667
335	CBS	42	0.00666518	8.78571	1265.02	0.411942	9.52101
336	ANXA7	70	0.0105419	4.74286	4701.12	0.426866	5.67479
337	CBR1	30	0.00869441	5.86667	941.04	0.429317	6.14559
338	SERPINH1	62	0.0142108	7.95161	2920.31	0.438613	8.54649
339	ANXA6	32	0.00563901	3.46875	1504.54	0.409317	3.74948
340	L3HYPDH	6	0.000324054	0.333333	41.2188	0.332175	0.4
341	ANXA2	113	0.0280225	16.2212	9674.8	0.474553	20.0804
342	SLC25A5	106	0.0317672	26.4811	4881.26	0.459544	27.759
343	SLC25A4	30	0.0065782	4.2	942.401	0.399301	4.34483
344	ANXA1	66	0.0156035	7.59091	3246.31	0.448712	8.11768
345	SLC25A6	73	0.0161068	7.17808	5432.83	0.446181	7.56414
346	ANK3	18	0.00311902	1.38889	602.908	0.387961	1.47059
347	ANK1	10	0.0017541	1.9	241.168	0.364992	2.14286
348	MRAP2	3	0.000745336	2.33333	14.5097	0.361336	3.5
349	EGLN3	29	0.00296976	5.75862	1066.79	0.378707	6.65996
350	BIN1	48	0.00586199	6.27083	3200.78	0.418695	7.34864
351	AMH	3	0.00129144	0.666667	87.138	0.370284	1
352	MYL12B	21	0.00579262	3.71429	745.589	0.397794	3.9
353	AMFR	86	0.0127104	15.1395	6554.91	0.426777	21.5479
354	EGLN2	14	0.00120625	5.42857	117.35	0.355709	5.84615
355	AMD1	5	0.000456122	2	125.208	0.3402	2.5
356	AMBP	12	0.00189605	4.58333	303.417	0.37179	5
357	ALOX15B	2	0.000249431	2	0	0.327467	4
358	PPP1R14A	13	0.00209234	4.23077	161.442	0.377386	4.58333
359	EPSTI1	14	0.00248503	1.57143	248.887	0.374875	1.69231
360	ALK	51	0.00843913	9.41177	2041.3	0.407653	10.6691
361	FOXQ1	51	0.00581762	2.82353	1301.74	0.384875	3.14572
362	ALDOB	20	0.0025122	3.7	616.284	0.390578	3.89474
363	AKR1B1	33	0.00490997	8.24242	1244.11	0.396605	8.74608
364	ALDOC	40	0.00746257	7.675	1254.23	0.41725	8.31197
365	ALDH3A2	44	0.00529923	2.54545	3269.24	0.410134	3.19407
366	ALDOA	80	0.0181391	16.1875	5573.71	0.453013	19.9349
367	ALDH3B1	19	0.00165292	2.78947	583.654	0.36124	2.94444
368	ALCAM	6	0.00192841	4.16667	16.7882	0.386067	5
369	ALB	80	0.00954908	5.9875	14152.2	0.431661	10.5529
370	AKT1	343	0.0409855	18.898	225075	0.506279	88.4652
371	AKT2	62	0.0120819	10.4516	7225.08	0.44339	14.1567
372	TRIM15	24	0.00358562	6.54167	343.985	0.383725	6.82609
373	AK4	4	0.00126766	2.25	141.118	0.383403	3
374	AHSG	10	0.00188073	2.1	91.3208	0.370584	2.33333
375	AHR	36	0.00689686	9.13889	1255.53	0.407492	9.93535
376	NR0B1	16	0.00284776	4	159.704	0.371589	4.26667
377	AHCY	55	0.0144349	10.5273	2087.52	0.433253	11.8152
378	AGTR1	22	0.00303997	3.40909	3101.51	0.392254	3.95238
379	AGER	11	0.00210611	2.45455	623.113	0.397564	2.7
380	NAV2	12	0.000940528	1.16667	229.424	0.34762	1.27273
381	NAV1	18	0.00221966	3.27778	738.309	0.39188	3.47059
382	AP1G1	32	0.00446076	7.78125	1412.69	0.41281	9.30471
383	AES	75	0.0062709	8.90667	7543.6	0.414851	13.2527
384	AP2A2	47	0.0112362	13.8511	1844.07	0.447443	15.2651
385	AP2A1	70	0.0151056	16.5571	3491.16	0.447394	19.4272
386	AP2B1	77	0.0153705	13.4805	6762.59	0.450778	17.4972
387	AP1B1	55	0.0118108	10.7091	3911.88	0.442198	13.4888
388	ADRBK2	10	0.0019206	2.2	405.285	0.377976	2.44444
389	ANKRD13A	17	0.00453387	4.29412	1141.99	0.414224	4.5625
390	ADRBK1	53	0.00754204	6.60377	5512.38	0.431344	8.89258
391	ADSS	30	0.00345338	4.36667	1003.94	0.382369	4.996
392	ADSL	40	0.00542267	5.775	1247.23	0.406726	6.21787
393	ADRB1	20	0.00157055	2.2	1027.89	0.361813	2.52367
394	ADRA2C	5	0.000843156	0.6	20.6372	0.345837	0.75
395	ADRB3	7	0.000587036	4	66.9266	0.346741	4.66667
396	ADRB2	208	0.0263943	12.125	88622.9	0.463585	39.7399
397	PNPT1	14	0.00365983	4.14286	225.953	0.388144	4.46154
398	ADRA1A	7	0.000204771	1.85714	58.692	0.321602	2.16667
399	ADRA1B	14	0.00104697	1.42857	672.219	0.353022	1.98718
400	ADRA2A	18	0.00160769	4.55556	417.353	0.360892	4.82353
401	ADRA1D	13	0.000681608	2	432.001	0.343239	2.33333
402	PARP1	215	0.0483202	32.6326	28465.5	0.471993	57.7298
403	ADORA1	9	0.000211138	1.44444	164.392	0.327545	1.625
404	ADORA2A	15	0.00134932	4.2	828.53	0.344072	4.67857
405	TSLP	5	0.00118246	1.8	29.2483	0.370084	2.25
406	ADCYAP1	20	0.00065469	1.25	3141.73	0.342267	2.74367
407	ADCYAP1R1	5	0.000947548	2.4	65.8183	0.337991	3
408	ADCY6	7	0.000577217	0.857143	95.5365	0.344244	1.08333
409	ADAR	45	0.0139839	11.2222	4153.14	0.431751	11.8776
410	ADAM10	13	0.0020645	2.38462	328.712	0.372194	2.58333
411	HELZ2	8	0.00171457	0.875	25.7136	0.355371	1
412	DOCK7	44	0.0105044	6	1769.18	0.428825	6.30979
413	ADA	16	0.00269797	2.25	1872.83	0.376281	2.55238
414	STON2	26	0.00503512	12.0769	210.708	0.377006	12.5843
415	ACVR2B	15	0.00177868	3.73333	443.338	0.361336	4.05067
416	ACVR2A	12	0.000455628	2.25	303.308	0.338492	2.5303
417	ACTN2	49	0.00599436	7.83674	2026.11	0.395956	8.95246
418	DNAJC14	4	0.000324105	0	35.7407	0.317333	0
419	ACVR1B	30	0.00439556	7.4	2439.85	0.405403	8.50737
420	ACVR1	41	0.00339446	7.34146	2073.82	0.378289	9.33991
421	ACTN1	103	0.0174549	12.6699	9064.77	0.452117	17.6324
422	ACTN4	96	0.0189081	13.6458	8528.74	0.453563	17.5912
423	ACTG1	138	0.0297591	19.8841	11495.6	0.46109	27.0001
424	MYLK2	15	0.00377839	4	168.914	0.382868	4.29121
425	ACTA2	56	0.0144546	8.89286	3444.29	0.435686	9.81812
426	ACTA1	113	0.0193921	13.3894	12631.6	0.464685	20.6867
427	ACTB	217	0.0435348	24.6406	44271.2	0.491337	46.1752
428	ING5	29	0.00475398	3.06897	1056.52	0.395081	3.2791
429	ACPP	7	0.00137805	2.28571	409.977	0.366032	2.66667
430	WDR83	59	0.00748789	6.28814	2846.3	0.403731	6.95557
431	ACP1	32	0.00782776	6.9375	1034.87	0.417674	7.48656
432	COL7A1	9	0.0016517	3	135.815	0.361717	3.375
433	NTPCR	16	0.00563705	4.0625	224.91	0.398681	4.33333
434	DNAJC30	5	0.00062177	0.6	306.619	0.358032	0.75
435	COL5A1	11	0.00118625	2.54545	264.044	0.354483	2.8
436	COL4A1	14	0.00187193	4.85714	1329.89	0.379126	5.92372
437	COL3A1	10	0.000971137	1.5	415.218	0.347004	1.66667
438	COL1A2	22	0.00262235	3.81818	1339.09	0.384947	4.31569
439	COL1A1	31	0.0032076	5.77419	2568.62	0.38269	8.21278
440	COL2A1	14	0.00110832	3.92857	883.235	0.355832	5.21282
441	CNP	19	0.00505383	3.63158	408.312	0.41414	3.83333
442	CNR1	8	0.000290824	1.875	100.695	0.331827	2.14286
443	PLK3	12	0.00197472	2.83333	137.664	0.369718	3.09091
444	SGIP1	3	0.000777679	0.666667	44.9234	0.359252	1
445	CAMKK1	27	0.00576896	4.44444	822.411	0.4029	4.90252
446	MED10	38	0.00309741	18.1316	480.386	0.371589	19.6758
447	ABCC2	46	0.00269846	1.8913	4076.98	0.369187	3.08917
448	ACKR2	6	0.000578445	0.666667	2463.72	0.356542	0.8
449	MAF1	11	0.0013781	3.18182	102.084	0.350285	3.5
450	CCR5	34	0.00256914	6.02941	7088.91	0.372937	8.40846
451	CCR1	16	0.000852968	3.125	1974.76	0.350106	3.70833
452	CCR3	8	0.000151231	2.625	1175.97	0.32203	3.11429
453	CLTC	225	0.0434137	25.3156	41176.6	0.487146	56.3084
454	CMA1	5	0.000185496	1.8	174.686	0.325574	2.25
455	CLNS1A	56	0.0111638	7.76786	2822.32	0.42183	8.1899
456	CLTA	53	0.0136902	13.0755	9741.73	0.441818	13.9366
457	TPP1	10	0.00307355	3.1	59.7924	0.388474	3.44444
458	CLK2	37	0.0074397	8.32432	880.305	0.405723	8.676
459	CLK1	61	0.0091613	6.60656	3153.69	0.409684	8.37242
460	CLU	76	0.0129573	8.69737	15476.3	0.462646	11.3877
461	CLIC1	40	0.00980063	6.625	850.805	0.417759	6.82432
462	CLCN6	2	0.000385598	0.5	1.66477	0.335811	1
463	FLYWCH2	26	0.00649492	4.19231	456.13	0.365934	4.48667
464	GPRASP2	30	0.00384817	1.8	1651.84	0.385922	2.09788
465	AP3S1	19	0.00248232	3.05263	757.881	0.390096	3.25758
466	AP2S1	16	0.00323412	7.8125	445.844	0.388878	8.40952
467	AP1S1	19	0.00249781	8.21053	267.218	0.390615	9.11111
468	AP2M1	125	0.0213317	16.648	17340.5	0.459801	28.9536
469	CKS1B	34	0.00581239	10.0882	1002.32	0.393983	10.6606
470	CKMT1B	27	0.00734237	9.48148	331.621	0.405043	9.84923
471	OSBPL9	14	0.00228929	2.07143	497.837	0.383368	2.27692
472	CIRBP	47	0.0131899	10.1277	1008.84	0.430081	10.497
473	CKB	51	0.0118172	8.78431	1799.17	0.422003	9.58751
474	CISH	27	0.00411729	4.44444	1200.29	0.401602	4.6663
475	ELK1	136	0.0264778	23.7647	11174.2	0.470912	34.0503
476	CHRNA7	5	0.000997546	2	228.713	0.367865	2.5
477	CHRM2	13	0.000571668	2.76923	335.362	0.33975	3.5
478	CHRM3	8	0.000933614	1.375	109.61	0.349838	1.57143
479	WDR20	20	0.0033324	3.7	784.788	0.392105	4.15497
480	CHN1	10	0.0010836	1.6	107.481	0.353964	1.77778
481	CHEK1	79	0.0178794	13.1772	11561.7	0.454767	15.8222
482	ELMSAN1	25	0.00497144	4.16	427.947	0.390429	4.33333
483	LONRF1	21	0.00229465	4.09524	412.278	0.372633	4.31579
484	CHD1	35	0.0118033	13.4286	149.6	0.400975	13.8693
485	CHD4	105	0.025168	22.5524	4394.86	0.437447	28.3947
486	CHD3	115	0.0222173	19.1739	11040.5	0.440304	26.3461
487	RASL10B	9	0.00162052	1.33333	367.354	0.37808	1.5
488	SLFN11	14	0.00376009	2.78571	190.035	0.393945	3
489	BCL3	40	0.00844017	9.55	573.037	0.413474	9.8081
490	BCL6	72	0.0109517	11.5694	6582.16	0.421053	15.8947
491	BCL2L1	59	0.00647124	8.10169	2933.55	0.409643	9.68656
492	UBXN11	20	0.00175776	2.4	435.187	0.364474	2.53543
493	BCL2	80	0.013185	12.1	5345.56	0.441913	14.613
494	CCND1	115	0.0197385	14.1913	24474.6	0.455876	24.5409
495	BAX	57	0.00913842	10.1228	2976.43	0.418993	11.3162
496	BARD1	170	0.027213	15.9235	18237.8	0.451918	28.9876
497	BAG1	68	0.00981132	7.55882	4092.49	0.423394	9.12453
498	BAD	45	0.00770396	9.04444	1327.4	0.410789	9.576
499	ADGRB1	15	0.000862987	2.66667	734.02	0.350106	4.80952
500	B2M	14	0.00175396	4.71429	145.278	0.369021	5.07692
501	BACH1	31	0.00456026	7.51613	1231.77	0.393983	8.25006
502	BAAT	14	0.0018998	1.64286	114.939	0.369817	1.76923
503	AXL	28	0.00527685	10.4643	430.289	0.400663	11.0992
504	AVPR2	12	0.002122	2.75	184.803	0.369651	3.07576
505	KIF1A	32	0.00513257	5.09375	2424.6	0.422437	5.30814
506	AUP1	40	0.0060089	5.475	2329.3	0.407411	6.33151
507	ATR	82	0.0137074	11.5976	9189.01	0.443821	15.7954
508	ATP6AP1	16	0.00143355	2.75	380.39	0.364055	2.93333
509	ATP6V0A1	35	0.00347144	3.42857	2670.56	0.392666	4.15564
510	CREB3L1	11	0.00029381	4.45455	140.921	0.328881	4.91111
511	ATP6V1B2	74	0.0113855	7.98649	4869.64	0.428691	10.3883
512	ATP6V1E1	39	0.00352511	3.84615	2549.79	0.397487	4.68345
513	ATP6V1C1	38	0.00261203	6.10526	1373.08	0.371925	6.66906
514	ATP6V1B1	49	0.0034908	2.26531	3494.27	0.377802	3.38479
515	ATP6V1A	64	0.00995514	10.2344	2625.57	0.415186	12.118
516	TRIM41	33	0.00497839	5.69697	1772.41	0.417335	5.99524
517	ATP5C1	70	0.0151516	13.2571	5119.61	0.452963	15.9561
518	ATP5F1	57	0.00912064	8.03509	6120.42	0.42196	9.80507
519	ALDH7A1	23	0.00330599	5.17391	1183.63	0.385705	5.40909
520	ATP5B	106	0.0271032	17.2736	9105.92	0.457397	20.3567
521	ATP4A	45	0.00348254	5.06667	2005.23	0.377109	6.00546
522	ATP2B4	27	0.00337513	4.07407	2211.11	0.395309	4.28608
523	ATP5A1	121	0.032771	24.6281	8449.18	0.473515	30.7594
524	ATP2B1	31	0.00720429	5.25806	772.736	0.424969	5.48333
525	ATP2B2	16	0.00102884	1.4375	622.922	0.354147	1.53333
526	PYGO2	15	0.00257507	6.93333	113.61	0.369452	7.42857
527	LRSAM1	38	0.00439825	5.78947	3010.06	0.400936	7.12176
528	ATP2A2	57	0.0114958	7.12281	5847.93	0.437075	9.02914
529	ATP1B1	61	0.00774179	5.2459	5706.87	0.426512	7.03731
530	ATP1B3	44	0.00526383	4.36364	3329.62	0.387085	5.02105
531	ATP1A3	18	0.00289208	3.16667	757.233	0.386321	3.35294
532	ATP1A1	95	0.017478	13.4632	6859.58	0.458775	17.5314
533	STARD13	10	0.00194293	1.8	120.963	0.358095	2
534	ATOX1	6	0.000371987	2.66667	21.7965	0.330547	3.2
535	ATM	129	0.0194122	14.1783	18189.2	0.447881	24.9232
536	ATIC	52	0.009533	7.88462	2984.11	0.428423	9.25089
537	ATF1	30	0.00408771	8.4	844.556	0.381553	8.92877
538	ATF4	52	0.00541348	9.63462	5016.3	0.408301	13.4697
539	ATF3	62	0.00969209	14.4516	6241.01	0.417674	20.6478
540	FAR1	7	0.0027633	1.28571	26.1884	0.385596	1.5
541	POLR1B	42	0.00841279	9.59524	1422.9	0.418609	10.5916
542	SLA2	9	0.00132366	3.77778	251.632	0.368195	4.25
543	ASS1	52	0.00724153	8.15385	3527.81	0.416279	9.19989
544	ASNS	54	0.0101001	8.2963	2002.39	0.429541	9.44577
545	ASNA1	31	0.00653628	9.87097	399.949	0.4029	10.2
546	ASGR1	13	0.00267196	3.07692	739.543	0.388108	3.34091
547	ASGR2	17	0.00123601	3.23529	465.944	0.352628	3.70694
548	FAM175A	16	0.00291136	7.5625	191.422	0.374465	8.06667
549	UTP15	21	0.00627726	4.71429	386.133	0.412893	4.95
550	ATRIP	28	0.00492809	7	672.531	0.388181	7.49658
551	PRAM1	31	0.0039541	4.54839	1171.83	0.401955	4.89683
552	PCBD2	20	0.0025361	4.05	1236.42	0.389541	4.5774
553	PCGF6	26	0.00496838	7.80769	341.354	0.386575	8.12
554	ARRB1	252	0.0434762	17.1389	74675.1	0.488129	44.5403
555	ARR3	14	0.00181322	5.42857	388.11	0.363476	5.95552
556	ARRB2	279	0.0516108	22.8746	71272	0.491455	58.4815
557	ARNTL	26	0.00433775	8.11538	480.506	0.384335	8.75571
558	ACLY	58	0.0159201	11	1935.87	0.447735	11.5557
559	ACAT2	32	0.00559114	6.1875	728.576	0.408544	6.44491
560	ACAT1	47	0.0115671	10	1186.53	0.414725	10.8271
561	KBTBD7	43	0.00669818	3.39535	1769.89	0.401562	3.55671
562	NSRP1	21	0.00623308	7.04762	177.923	0.384155	7.4
563	ACADSB	7	0.00112667	0.857143	63.5662	0.368492	1
564	ENKD1	18	0.00249822	2.66667	860.192	0.392704	2.93109
565	ACACA	59	0.0122662	6.57627	9580.77	0.44054	7.11309
566	ABL2	44	0.00709017	14.0455	1689.16	0.434626	14.8055
567	ABL1	220	0.0343263	23.05	51224.9	0.495481	62.136
568	ABCA1	33	0.00353643	1.54545	2485.32	0.390578	1.84329
569	DTNBP1	87	0.00419084	5.62069	11131.3	0.397833	15.4722
570	AANAT	4	0.000837556	1.25	102.764	0.348948	1.66667
571	AAMP	18	0.00256527	1.66667	640.96	0.393305	1.76838
572	NAT2	21	0.0025016	1.95238	931.431	0.387158	2.05
573	SERPINA3	16	0.00147464	3.125	3084.38	0.376557	3.99207
574	A2M	70	0.00685853	7.3	20550.8	0.424793	14.2323
575	NAT1	3	0.000269527	0.666667	7.29534	0.317504	1
576	CCDC8	400	0.0688697	24.5275	87547.8	0.493934	90.6814
577	TSSK6	28	0.009666	9.39286	146.526	0.394285	9.74074
578	TSSK1B	11	0.00235539	2.63636	104.391	0.362163	2.9
579	EIF2A	30	0.00553679	4.06667	947.565	0.411653	4.22126
580	STK40	10	0.00153941	3	144.088	0.372835	3.33333
581	SPRTN	69	0.0129075	6.94203	1737.67	0.411735	7.75728
582	KCNK16	7	0.000310637	1.14286	62.3309	0.329593	1.33333
583	USP26	3	0.000631702	0.666667	3.46833	0.34301	1
584	RBM4B	24	0.00603337	5.04167	383.085	0.39934	5.40711
585	ITCH	129	0.0183295	13.8605	17172.2	0.464161	24.3517
586	RIOK1	23	0.00738783	6.08696	338.083	0.431706	6.36364
587	ZMIZ2	13	0.0021398	2.84615	132.157	0.368922	3.08333
588	RASSF5	33	0.00288096	5.24242	1299.98	0.381164	5.67259
589	HAUS1	81	0.00976979	10.2222	6485.71	0.41725	14.9152
590	SHANK3	20	0.00356035	6.4	493.151	0.386212	6.81579
591	FBF1	90	0.0111837	7.5	8869.4	0.443629	10.9351
592	REPS1	24	0.00343594	5.83333	1276.71	0.39421	7.06755
593	USP45	19	0.00258404	2.10526	280.59	0.36399	2.22222
594	IGSF21	14	0.00164766	2.78571	125.531	0.358375	3
595	UBASH3B	77	0.0170543	16.039	2566.06	0.443869	18.0565
596	SERAC1	2	0.00118441	2	0	0.381801	4
597	TNS4	9	0.00262352	4.66667	15.9171	0.389763	5.25
598	HSH2D	10	0.00103502	3.9	39.8778	0.352145	4.33333
599	RITA1	7	0.000871748	0.857143	137.541	0.362514	1
600	C9orf3	9	0.00124834	1.11111	148.09	0.37035	1.25
601	ATAD1	6	0.000985048	1.5	87.0431	0.365609	1.8
602	LINGO1	7	0.00108373	1	158.326	0.370952	1.16667
603	PTPN5	10	0.00233718	1.6	585.725	0.376729	1.77778
604	TMEM25	18	0.00234889	1.66667	1219.7	0.379021	1.97417
605	ZNF496	10	0.00178199	2.1	108.352	0.354269	2.33333
606	TXNDC17	18	0.00166527	2.61111	857.78	0.362036	2.83088
607	LMNB2	26	0.00791384	7.65385	337.38	0.406445	7.96
608	TUBA1C	140	0.0330316	23.1857	7762.09	0.464004	30.3942
609	MGARP	2	0.0006596	0.5	38.5731	0.358063	1
610	LNX1	93	0.00866321	5.66667	18402.9	0.438941	12.7152
611	CREB3L3	17	0.00273108	4.64706	709.423	0.369286	5.1625
612	PPP1R9B	37	0.00546109	5.7027	3973.36	0.397602	6.41634
613	GLYR1	36	0.0111724	11.5833	722.545	0.390986	11.9143
614	TUBB6	52	0.0117058	6.78846	1870.75	0.425761	7.3772
615	MAP1LC3A	71	0.0120508	7.4507	5066.1	0.443438	8.99659
616	TMEM185A	24	0.00140171	1.625	1217.03	0.360702	1.80528
617	JAGN1	10	0.00103071	2.3	1003.38	0.364765	2.55556
618	LCOR	19	0.00328633	3	233.479	0.377179	3.17361
619	SLX4	25	0.00480771	5.24	868.938	0.405763	5.72133
620	L3MBTL3	31	0.00351704	3.41935	1028.03	0.385127	3.79695
621	SYVN1	53	0.00684746	11.4528	4490.61	0.416363	14.4462
622	LZTS2	81	0.00786386	3.87654	7330.24	0.41972	5.76581
623	CARD11	27	0.00433158	8.11111	1098.01	0.393229	8.52262
624	AKT1S1	15	0.00373933	7.13333	45.5938	0.381447	7.64286
625	CMSS1	10	0.00225599	1.7	227.196	0.383296	1.88889
626	C7orf50	18	0.00639324	4.05556	224.98	0.411612	4.29412
627	NUDT16L1	18	0.00698002	5.27778	1663.18	0.405723	5.67227
628	PYM1	37	0.00806023	10.7838	896.479	0.403019	11.188
629	NUF2	25	0.00366894	2.64	1333.83	0.392179	2.80833
630	EPPK1	47	0.0127088	6.80851	2312.95	0.437354	7.07452
631	SH3BGRL3	5	0.00143739	1.6	135.748	0.38734	2
632	SLIRP	31	0.00502182	2.48387	854.061	0.388401	2.57681
633	RAB1B	50	0.00642132	7.9	2056.6	0.411859	9.16292
634	SFXN3	23	0.00411702	3.47826	774.479	0.405083	3.65882
635	MED25	32	0.00326788	15.4688	318.567	0.376109	16.01
636	TMEM14B	9	0.000532454	1.11111	108.102	0.336884	1.25
637	RNF146	34	0.00647759	5.79412	995.777	0.394474	6.04398
638	SBF2	11	0.00348003	3.36364	92.1355	0.397679	3.7
639	SPRY4	9	0.00104613	4	100.655	0.357006	4.5
640	TLR10	5	0.000495953	1.2	18.4826	0.339134	1.5
641	ADAMTS12	8	0.0011291	1.25	94.7623	0.344562	1.42857
642	DOCK8	20	0.00206163	3.35	560.253	0.376557	3.52632
643	CCNL2	28	0.00293078	2.25	1292.6	0.379651	2.35313
644	TRMT1L	18	0.00646936	4.66667	317.575	0.428066	4.94902
645	MAP1LC3B	65	0.0083492	5.89231	4409.35	0.421398	7.24665
646	CDT1	49	0.0106337	11.5714	1097.95	0.414057	12.3093
647	FAM83D	17	0.00186085	2.82353	182.158	0.363219	3
648	PCGF1	70	0.0136573	14.3	2393.33	0.403019	17.1362
649	CBX2	73	0.0173664	17.7397	2166.03	0.394058	19.1146
650	PSRC1	11	0.00193636	1.72727	471.934	0.384947	1.9
651	ATAD3B	26	0.00759527	5.38462	409.62	0.422003	5.6
652	TUBB1	34	0.00953194	6.85294	1422.08	0.408139	7.18939
653	ILKAP	18	0.00235338	3.38889	195.063	0.373004	3.58824
654	SETD7	61	0.0155648	17.1475	2120.73	0.397987	18.3052
655	ZFP91	17	0.00269034	2.41176	94.1686	0.362546	2.5625
656	DUSP16	8	0.000861518	3.875	27.9157	0.347767	4.42857
657	INTS5	19	0.00292228	4.52632	447.036	0.384479	4.86667
658	CEP44	56	0.00385809	5.94643	3003.47	0.387121	7.02261
659	CYB5B	23	0.00353404	2.95652	768.705	0.394815	3.09091
660	NDFIP1	14	0.00214179	3.5	517.19	0.381553	3.76923
661	CEP290	57	0.00746698	8.17544	2247.83	0.406364	9.25507
662	TTI2	11	0.00314465	4.45455	69.0341	0.386285	4.9
663	MYO19	94	0.0109411	15.734	4394.63	0.405923	22.7607
664	NAA15	34	0.00763235	5.58824	944.913	0.401994	5.89221
665	UXS1	4	0.000583404	0.75	70.6908	0.347855	1
666	TUBA4B	17	0.00610583	9.58823	48.5316	0.395119	10.1875
667	WWC2	13	0.00243705	6	172.99	0.372329	6.69444
668	TXNDC5	47	0.0087125	6.31915	4216.3	0.43504	6.86804
669	VOPP1	6	0.000341621	0.333333	33.4692	0.33355	0.4
670	DNAJB14	6	0.00173427	3	65.4774	0.373004	3.6
671	WLS	4	0.000147826	0.75	22.8889	0.305407	1
672	CEP76	81	0.0142256	6.55556	3976.18	0.409439	7.24792
673	JADE1	18	0.00284232	2.5	276.632	0.371019	2.64706
674	NANOG	116	0.015688	8.13793	10223	0.429407	13.6424
675	NUP85	30	0.00678415	7.03333	1218.19	0.422828	7.29922
676	PRR5L	4	0.00030202	1.75	4.33764	0.327362	2.33333
677	RIN3	25	0.00324235	3.36	791.56	0.382298	3.66667
678	TCTN2	83	0.00559229	3.77108	8535.63	0.388658	7.26946
679	PDZD3	3	0.000168186	0.666667	20.9962	0.315992	1
680	ZBTB3	11	0.00141948	2.09091	118.99	0.361018	2.3
681	FBXO31	16	0.00262835	3.25	386.032	0.366162	3.46667
682	SNIP1	40	0.00677515	6.65	814.303	0.395994	7.09834
683	SH3D21	1	0.000642689	1	0	0.357783	0
684	TBL1XR1	56	0.0141092	11.7321	1353.5	0.42196	12.2386
685	IPO4	55	0.0152394	7.96364	2170.97	0.444541	8.34665
686	ITIH5	9	0.000914799	1.11111	62.1199	0.347385	1.25
687	PRR3	16	0.00291092	2.375	195.68	0.366293	2.53333
688	UBXN6	39	0.00722971	5.46154	1395.86	0.412644	6.01253
689	TNKS2	20	0.00207552	2.95	504.617	0.369452	3.11513
690	WDR61	46	0.0108903	10.6087	1946.8	0.406968	11.1241
691	WDR82	40	0.0103657	8.775	1164.64	0.423786	9.26726
692	KCNIP4	5	0.000651498	2.2	8226.88	0.356821	2.75
693	PUS1	14	0.00246543	1.64286	207.119	0.384803	1.76923
694	MED28	53	0.00430311	14.3585	2713.3	0.388364	17.5036
695	CDK5RAP3	28	0.00595637	4.53571	1266.56	0.398759	4.91799
696	HSD3B7	11	0.000465103	5.09091	123.087	0.331827	5.6
697	GRPEL1	31	0.00632019	9.83871	365.496	0.404366	10.1923
698	CEP63	44	0.00339714	7.06818	1566.29	0.378951	8.04765
699	PREX2	4	0.000741336	1.5	4.97945	0.345837	2
700	WDR26	36	0.00736223	5.44444	2240.67	0.419849	6.41879
701	TARS2	7	0.00304878	3.42857	93.1799	0.395195	4
702	TM2D3	4	0.000274495	0.25	32.1163	0.330043	0.333333
703	MUS81	21	0.00329894	5.80952	205.152	0.36675	6.1
704	LRRK1	50	0.00687157	7.88	3302.88	0.417208	9.41696
705	FN3KRP	7	0.00316034	3	914.513	0.403493	3.5
706	NEIL1	4	0.000770061	2.25	45.2889	0.358188	3
707	MCPH1	27	0.00458298	8.88889	377.038	0.379126	9.27149
708	ARMT1	17	0.00173761	1.82353	335.831	0.363572	1.9375
709	RIC3	17	0.00172996	1.47059	452.011	0.357752	1.65972
710	MUL1	28	0.00376074	4.71429	1009.02	0.386248	4.91663
711	CARS2	3	0.000739809	0.333333	118.262	0.359912	0.5
712	MRPL24	33	0.00843693	8.81818	1443.26	0.422741	9.35168
713	CDC73	77	0.0141485	10.9091	6470.55	0.433618	13.6115
714	GCC1	29	0.00317092	2.17241	1434.37	0.396299	2.31442
715	PRRG4	7	0.000767932	0.857143	76.0448	0.346712	1
716	DDX54	31	0.00791075	5.58064	844.885	0.422611	5.78071
717	ZFYVE21	19	0.00121381	2.36842	501.532	0.358157	2.5
718	AHNAK	63	0.0171183	15.2857	1963.01	0.447297	16.1908
719	C7orf25	11	0.00143173	2.63636	103.906	0.357503	2.9
720	DDX50	23	0.00853234	8.3913	198.598	0.394739	8.77273
721	SLX1B	37	0.00605874	9.02703	880.417	0.387742	9.90979
722	CUEDC2	17	0.00386658	3.70588	142.964	0.390281	3.9375
723	MRPL57	8	0.00120466	2.125	70.8633	0.351003	2.42857
724	TRAK2	17	0.00176727	2.70588	400.132	0.368789	2.875
725	RASL11B	6	0.00149005	1.66667	20.8537	0.376075	2
726	GEMIN6	17	0.00280366	6.94118	321.664	0.379546	7.38333
727	CAMKMT	20	0.00506413	4.2	421.47	0.391731	4.42105
728	WNK3	3	0.000248307	1	15.5109	0.331186	1.5
729	WNK4	10	0.00301739	4	94.4165	0.38127	4.44444
730	C8orf33	24	0.00388303	1.875	2382.88	0.40035	2.06957
731	WNK1	58	0.0092167	9.15517	3375.23	0.42878	11.0922
732	UPF3B	29	0.00579837	8.03448	262.674	0.384335	8.34341
733	TMEM135	47	0.0109152	7.44681	2199.03	0.441865	7.78209
734	RAPH1	13	0.00205426	3.53846	212.92	0.386793	3.83333
735	PINK1	55	0.00989155	9.72727	2536.92	0.415395	10.8899
736	MRPL1	30	0.00490372	5.8	1242.51	0.397679	6.75971
737	MRPL9	30	0.004716	6.7	864.605	0.391955	7.33864
738	MRPL40	33	0.00424094	3.72727	1103.43	0.386212	4.08842
739	MRPS15	16	0.00442816	5.375	165.55	0.377213	5.73333
740	NT5DC2	15	0.00452861	2.33333	344.829	0.408382	2.5
741	MRPS26	28	0.00697442	6.96429	414.829	0.388952	7.26731
742	SLC30A5	15	0.000760812	2.2	473.873	0.349274	2.35714
743	NABP1	11	0.00222512	2.54545	177.123	0.376591	2.8
744	USP46	22	0.00303382	2.77273	697.985	0.378637	3.28404
745	KLC2	41	0.00605764	7.5122	3770.11	0.419978	9.70592
746	P2RY12	16	0.000980813	1.25	326.906	0.349096	1.35
747	EFCAB6	4	0.000967064	3.25	0.185046	0.346975	4.33333
748	NMNAT1	12	0.00280308	4.25	145.248	0.387085	4.63636
749	DEPTOR	18	0.00370841	4.11111	292.898	0.40121	4.35294
750	RMND5A	14	0.0011887	4.78571	699.703	0.370818	5.15385
751	EPS8L2	12	0.00304776	1.75	223.474	0.394096	1.90909
752	TSPY2	11	0.002435	7	356.921	0.377906	8.03333
753	POLR1E	22	0.00333789	3.36364	271.561	0.376006	3.55311
754	SUSD1	4	0.00117188	1.5	36.2712	0.367405	2
755	MTMR14	4	0.00117567	1	30.9267	0.37409	1.33333
756	AKTIP	34	0.00337152	2.67647	1940.97	0.400702	3.48852
757	ARHGAP9	6	0.0015947	3	61.2373	0.381094	3.6
758	RFWD2	54	0.0114455	13.8704	1472.66	0.411983	15.5463
759	NSD1	40	0.0124785	13.35	572.394	0.379056	13.7855
760	XPO4	25	0.00275178	3.48	1465.61	0.395651	3.85586
761	RHBDF1	3	0.000210977	1	25.6202	0.326738	1.5
762	PDLIM2	12	0.000956467	3	180.684	0.351273	3.27273
763	ROBO3	6	0.000946451	2.33333	83.1609	0.364152	2.8
764	MLST8	24	0.00327861	3.5	779.738	0.382334	4.19349
765	PAGR1	14	0.00371359	5.92857	466.768	0.404167	6.38462
766	FYCO1	28	0.00512904	3.17857	1553.91	0.403019	3.2963
767	BIRC7	21	0.00295292	7	195.675	0.37426	7.35
768	BHLHE41	35	0.00458113	9.68572	779.923	0.38173	10.5521
769	ZXDC	12	0.00160004	3.41667	223.586	0.368393	3.72727
770	BRCC3	42	0.00880126	10.6429	1578.12	0.4159	12.3517
771	FBXL15	18	0.00389125	4.05556	238.06	0.378428	4.29412
772	NOL12	29	0.00437749	4.55172	770.68	0.388108	4.82727
773	GNPTAB	8	0.00111517	1.25	971.565	0.371421	1.42857
774	TNIP2	29	0.00630404	6.13793	606.909	0.422915	6.46357
775	PHF23	5	0.00053293	0.8	32.3599	0.343096	1
776	DERL1	37	0.00452102	8.05405	3390.85	0.417462	10.6069
777	APOO	3	0.00067367	0.333333	33.8945	0.339274	0.5
778	MAPKAP1	19	0.00389318	5.89474	929.7	0.387012	7.36111
779	METTL22	12	0.00315523	2.25	71.1651	0.366423	2.45455
780	WDR77	76	0.0197892	14.4079	3731.96	0.446277	16.5371
781	DCTPP1	18	0.00344615	5.05556	647.691	0.394399	5.48128
782	MMS19	108	0.0133926	7.26852	15089.9	0.449595	15.3111
783	NCAPG	32	0.00763923	6.34375	1389.83	0.425145	6.73429
784	RBSN	9	0.00117679	0.888889	71.1804	0.357286	1
785	RRAGC	13	0.00111879	6.23077	231.765	0.353934	7.16667
786	CENPK	6	0.000614599	0.833333	54.5634	0.339582	1
787	TSPYL2	17	0.00273556	2.23529	349.917	0.374192	2.375
788	PRDM14	20	0.0022469	1.55	603.523	0.371287	1.65038
789	CHTF18	16	0.00519917	8.0625	39.4568	0.40078	8.6
790	BLOC1S5	13	0.00223638	3.84615	509.461	0.389099	4.28333
791	THADA	16	0.0032434	2.375	728.312	0.399572	2.53333
792	BCAN	7	8.96211e-05	1	772.362	0.307462	1.16667
793	SNX6	47	0.00555309	7.74468	2737.82	0.414893	9.23672
794	RRAGD	8	0.000440298	4.625	27.8217	0.33529	5.28571
795	RBM25	54	0.0162914	16.3704	854.455	0.425805	16.9169
796	MID1IP1	4	0.000337823	1.5	19.3647	0.334037	2
797	RPRD1B	40	0.00557329	6.625	1127.87	0.390615	7.14979
798	RHOU	40	0.00347661	2.3	2331.08	0.379301	2.54467
799	SRPRB	75	0.0095113	4.17333	9969.7	0.428423	7.06589
800	TBC1D15	32	0.00532886	3.40625	1607.95	0.411983	3.69369
801	RBM15	35	0.00806113	5.08571	1363.6	0.409562	5.32497
802	MTHFSD	5	0.00154421	2	4.9736	0.354147	2.5
803	TNS3	18	0.00289905	4.88889	499.506	0.395651	5.17647
804	SMURF2	94	0.0116481	9.52128	9278.72	0.441676	14.0765
805	PDIA2	18	0.00356004	4.77778	595.761	0.386757	5.10901
806	COPS7B	30	0.0081381	13	747.169	0.412024	13.4907
807	VPS16	22	0.00260077	4.45455	765.003	0.38394	4.962
808	CCAR2	92	0.0207113	11.8152	4977.07	0.447394	14.2346
809	MARK4	43	0.00648183	7.25581	1016.5	0.399883	7.48845
810	RBAK	3	0.000703775	1.33333	2.57691	0.341926	2
811	TRIB3	30	0.00539421	3.06667	1389.69	0.414893	3.4023
812	ZFYVE28	4	0.000833894	1.75	28.9526	0.361844	2.33333
813	CHD8	33	0.00676033	5.54545	600.877	0.405723	5.71875
814	RNF213	19	0.00338727	3.36842	768.601	0.401876	3.55556
815	KIAA1549	65	0.0105528	13.4615	6323.97	0.422915	17.311
816	CALCOCO1	20	0.00304623	2.1	1352.91	0.397871	2.21345
817	KIAA1524	21	0.00453294	2.61905	1502.33	0.417165	2.75
818	SH3RF1	19	0.00256421	5.05263	299.943	0.375285	5.40404
819	VPS18	24	0.00434835	5.375	872.317	0.403533	5.97055
820	RANBP10	17	0.00141475	2.76471	698.512	0.361749	3.11058
821	BEGAIN	16	0.00183666	3.9375	501.948	0.388438	4.2
822	WDR48	48	0.00918666	7.04167	2563.64	0.426379	8.53216
823	ARRDC3	21	0.00247281	3.14286	826.948	0.373275	3.56667
824	RPTOR	78	0.0109029	10.1282	8733.29	0.436703	17.7562
825	COG6	9	0.000799504	4.22222	271.684	0.362227	4.75
826	XPO5	46	0.0105707	5.97826	2058.5	0.433253	6.29299
827	MTA3	47	0.00709057	9.55319	2164.22	0.406646	10.9369
828	KIDINS220	26	0.00401844	3.53846	1079.07	0.400506	3.70286
829	ZNF512B	55	0.0100226	7.16364	2461.57	0.4029	7.73807
830	SRR	3	0.000855638	3	0	0.364895	4.5
831	SMAP1	6	0.00150385	1.5	76.6571	0.379231	1.8
832	RINT1	20	0.00283318	2.3	559.693	0.389136	2.42105
833	ELAC2	38	0.00600357	3.18421	1090.94	0.399844	3.35322
834	SAV1	45	0.00592514	7.64444	2159.64	0.401406	8.53337
835	MRPS35	32	0.00708589	7.09375	893.738	0.407451	7.63475
836	BACH2	14	0.00122463	4.5	272.693	0.351063	4.94872
837	EXOC4	39	0.00501279	7.15385	2008.76	0.416447	8.43973
838	C12orf10	17	0.00376235	3.58824	296.369	0.380107	3.8125
839	SENP2	20	0.0029967	3.1	942.931	0.395119	3.26316
840	NDRG2	7	0.00153255	0.714286	65.3757	0.361781	0.833333
841	MIF4GD	13	0.0012378	0.692308	211.802	0.355156	0.75
842	S100A14	13	0.00234451	1.46154	254.843	0.376557	1.58333
843	AICDA	42	0.00790865	6.11905	1699.38	0.418524	6.63503
844	ARFGEF3	10	0.00252213	2.1	128.629	0.384911	2.33333
845	VANGL2	10	0.00170538	1	379.755	0.378881	1.11111
846	THOC2	52	0.0102043	6.69231	3068.21	0.415312	7.54245
847	KIAA1191	19	0.00339403	2.05263	665.394	0.401327	2.16667
848	SLC39A10	9	0.00079357	0.222222	341.143	0.351183	0.25
849	ZMIZ1	16	0.00356827	5.1875	98.9053	0.381837	5.53333
850	SMURF1	265	0.043748	18.4717	49679.2	0.48348	50.7895
851	TRIM39	44	0.00645675	6.54545	2505.6	0.419421	7.1317
852	NPDC1	17	0.00173519	5.35294	348.895	0.359284	5.6875
853	BCCIP	33	0.0080595	5.87879	893.252	0.423481	6.25694
854	DIABLO	24	0.00322528	5.79167	395.606	0.378115	6.10217
855	DNAJC12	3	0.000952257	1.33333	3.94147	0.361494	2
856	PRMT8	34	0.00953823	6.55882	209.754	0.378463	6.80251
857	LTB4R2	3	0.000421027	2.33333	1.67814	0.340623	3.5
858	PARD3	59	0.00921736	9.35593	3183.31	0.421571	10.9937
859	WDR45B	9	0.000740012	1.55556	308.305	0.359976	1.95833
860	SERTAD4	7	0.00107068	4.85714	17.0828	0.348652	5.66667
861	RNF20	63	0.0134488	8.55556	3135.9	0.426246	9.48783
862	ARHGAP21	30	0.00501884	8	431.192	0.391656	8.27586
863	PREX1	6	0.000914672	3	29.6988	0.348889	3.6
864	UBFD1	27	0.00441261	7.07407	375.136	0.383797	7.43511
865	NXF2	10	0.00144151	3.6	98.4193	0.366064	4
866	NSFL1C	58	0.00957361	7.12069	3087.74	0.413433	8.44572
867	MYO5C	49	0.00657321	15.0204	1698.64	0.393305	16.8379
868	NXT2	14	0.00188649	2.35714	368.194	0.380107	2.67521
869	RCC2	42	0.011114	6.64286	570.539	0.4159	6.81258
870	LANCL2	11	0.00275055	2	402.202	0.403295	2.2
871	ERBIN	60	0.00778146	8.33333	6244.38	0.429362	10.5598
872	KMT2E	24	0.00559556	4.16667	234.287	0.390392	4.34783
873	LMO3	9	0.000878232	0.888889	169.164	0.342381	1
874	GSDMB	6	0.000717945	1	370.286	0.359503	1.2
875	ECHDC1	4	0.000646924	0.5	241.567	0.357596	0.666667
876	HDAC8	46	0.013858	13.2174	362.906	0.394626	13.5111
877	WWC3	10	0.00115795	4.8	221.591	0.368723	5.33333
878	CAND1	380	0.0761451	39.3684	60984.5	0.485421	134.443
879	EMC3	16	0.00312378	2.875	629.476	0.39764	3.40556
880	CENPJ	73	0.00794586	6.9863	5318.22	0.407371	9.09216
881	DCAF6	19	0.00321763	4.73684	182.761	0.372295	5
882	VIMP	15	0.00215231	5.8	118.398	0.367208	6.21429
883	KDM3A	17	0.0023464	3	192.054	0.366358	3.1875
884	DOK5	10	0.00117135	1.6	235.521	0.364992	1.77778
885	FOXJ2	33	0.00387489	4.93939	1628.83	0.391507	5.58366
886	ADAP2	9	0.00188343	3.66667	31.8912	0.376695	4.125
887	DCP1A	31	0.00519253	6.96774	1356.41	0.410175	8.16643
888	LRIF1	102	0.0149432	9.5	9831.68	0.420149	13.5896
889	RIOK2	18	0.00484284	3.44444	424.296	0.419549	3.64706
890	MCTP2	1	0.000541716	1	0	0.354391	0
891	TDP1	11	0.00167733	4.45455	82.9587	0.357099	4.9
892	NGLY1	12	0.00300484	3.66667	224.864	0.404804	4
893	EXOC2	28	0.0036296	6.42857	1477.72	0.401288	7.59129
894	EXOC1	35	0.00426653	4.62857	2324.84	0.399068	5.29127
895	RCOR3	33	0.00434467	4.72727	1481.49	0.405523	5.00965
896	CDK5RAP2	28	0.00288521	2.78571	726.215	0.375971	2.89352
897	TMEM30A	10	0.000827098	0.9	621.728	0.364927	1
898	UGGT2	8	0.00127155	1.25	168.826	0.37015	1.42857
899	OGDHL	4	0.000820693	1.5	3.11464	0.348711	2
900	43354	18	0.00248769	2.77778	182.41	0.371287	2.94118
901	CNDP2	24	0.0023403	8.25	294.416	0.36293	8.75705
902	GOPC	41	0.00316008	3.63415	5818.09	0.387778	4.62765
903	NUP107	52	0.0108858	12	2340.19	0.426158	14.4918
904	CAMK1D	15	0.00344874	3.53333	267.639	0.401955	3.78571
905	REXO4	9	0.00383888	3.77778	12.2889	0.379932	4.25
906	PNPLA2	7	0.00102097	1.57143	95.5556	0.364862	1.83333
907	AGTRAP	28	0.00222748	2.53571	1158.25	0.369386	3.021
908	UTP3	12	0.00185742	1.5	132.324	0.358751	1.67045
909	COQ9	57	0.00266708	5.29825	4160.95	0.360102	11.708
910	CCDC47	26	0.00572236	4.03846	614.546	0.41083	4.21636
911	ADCK3	12	0.00158685	4.41667	318.695	0.375628	4.81818
912	TOMM22	38	0.00592484	5.89474	1093.03	0.401876	6.38861
913	BBX	19	0.00446093	1.84211	284.898	0.397756	1.94444
914	OTUD7B	15	0.00362263	3.4	189.544	0.404207	3.7
915	MRPS22	41	0.0127461	12.8293	551.856	0.426955	14.0495
916	PMEPA1	4	0.00111754	1	9.76941	0.356635	1.33333
917	NCLN	14	0.00510763	6.57143	105.491	0.405083	7.07692
918	PAK6	17	0.00472858	5	230.326	0.412189	5.3125
919	SMARCAD1	82	0.0178848	13.6829	3024.74	0.424224	15.3283
920	ANKS1B	12	0.00227067	2.83333	471.007	0.401132	3.09091
921	PNO1	33	0.00885573	7.24242	1444.89	0.420192	7.81629
922	WRNIP1	24	0.00555278	6.625	434.72	0.411942	7.01659
923	UBQLN4	79	0.00834648	7.06329	10290.9	0.417844	11.2437
924	KCMF1	38	0.0056258	8.39474	1018.28	0.399572	8.9912
925	TM9SF3	4	0.00104842	1.25	19.8782	0.366881	1.66667
926	RAD18	39	0.00654544	6.4359	1337.01	0.404844	6.96414
927	GRIPAP1	9	0.00149408	3.33333	55.2472	0.357503	3.75
928	ZC3HAV1	34	0.00982873	5.35294	917.659	0.429901	5.53999
929	ENAH	30	0.00581505	6.36667	1584.06	0.413765	7.23471
930	VPS35	46	0.00872329	7.02174	2710.18	0.428691	7.73478
931	DNAJC11	26	0.00465476	3	1544.03	0.41157	3.30857
932	ARFGAP1	30	0.00436588	2.53333	1570.47	0.404724	2.63621
933	C1orf112	8	0.000942722	0.75	287.434	0.368558	0.857143
934	ATF7IP	40	0.00538148	3.75	2326.25	0.396681	3.87561
935	DOK4	24	0.00284703	4.08333	1258.93	0.391656	4.26087
936	IPO9	62	0.0114219	8.5	3806.27	0.449399	9.54974
937	NECAP2	21	0.00328369	5.19048	591.735	0.394701	5.56667
938	CCDC88A	40	0.00696989	5.975	2075.73	0.425013	6.47946
939	VAC14	23	0.00421042	3.95652	2424.1	0.426379	4.75649
940	IARS2	24	0.00655663	4.29167	650.792	0.418823	4.47826
941	KDM4D	5	0.00162513	3.8	0.836134	0.360892	4.75
942	NSUN5	11	0.00293656	2.81818	115.038	0.382369	3.1
943	SCYL2	29	0.00717857	4.72414	676.328	0.413682	4.97877
944	PPP4R3A	32	0.00509216	2.9375	1134.59	0.404128	3.10215
945	NPLOC4	67	0.0103135	8.86567	5570.38	0.423481	11.4898
946	DDX27	35	0.0116345	14.1429	244.259	0.407492	14.6378
947	RNF126	66	0.0105476	9.09091	2714.54	0.429048	10.468
948	PRPF40A	114	0.0246588	20.2018	10001.9	0.445311	25.9529
949	LUZP6	31	0.00517739	3.3871	549.039	0.399417	3.5
950	NHP2	24	0.00568998	4.75	358.424	0.398875	4.95652
951	OSGEP	39	0.00445498	5.84615	1253.28	0.381766	6.73587
952	LRRC40	11	0.00391355	2.45455	243.146	0.400117	2.7
953	SLC39A4	23	0.000881348	1.04348	876.048	0.347738	1.11111
954	AMBRA1	69	0.0143452	17.2609	1573.84	0.425761	18.3461
955	PNRC2	16	0.00257155	2.9375	769.828	0.387376	3.13333
956	TTC27	20	0.00462315	4.05	537.324	0.409603	4.26316
957	ZDHHC7	4	0.00124295	0.75	241.267	0.371891	1
958	TRMT1	25	0.00249895	3.52	461.616	0.362131	3.76515
959	STAP2	12	0.00215738	5.83333	63.8939	0.378672	6.36364
960	PRR5	5	0.000697049	3.6	5.62458	0.341358	4.5
961	ZNF280C	3	0.000507298	0.666667	12.8204	0.340257	1
962	OTUB1	151	0.0249258	12.7285	16038.4	0.461763	22.0191
963	DDX60	4	0.000767504	0.25	98.1116	0.361145	0.333333
964	CDKN2AIP	31	0.00840802	6.51613	1187.35	0.411323	6.75501
965	ZCCHC8	35	0.00955941	7.17143	960.429	0.430351	7.58957
966	BMP2K	27	0.00560816	12.3704	247.682	0.39455	12.8462
967	SUPT20H	12	0.00159266	3.41667	130.415	0.362291	3.72727
968	CHRNA9	14	0.000615038	0.785714	358.973	0.339498	0.846154
969	TMEM63B	40	0.00391612	3.25	1437.6	0.374806	3.4189
970	HEMGN	31	0.00552104	3.45161	1021.86	0.411118	3.58696
971	TBC1D2	12	0.00125563	1.41667	110.409	0.350554	1.54545
972	COPRS	34	0.011731	14	718.169	0.367833	14.4242
973	LAPTM4B	13	0.00137822	3.38462	257.601	0.372329	3.66667
974	SYNJ2BP	14	0.00132594	1.07143	1287.51	0.374226	1.15385
975	LIN7C	22	0.00173452	4.68182	955.051	0.372497	5.43788
976	TMA16	10	0.00291064	2.4	74.5578	0.395803	2.66667
977	PI4K2B	5	0.0011079	1.6	98.7293	0.358532	2
978	PPP6R3	47	0.00947031	7.59574	1596.59	0.423918	8.35592
979	FBXW7	127	0.0156307	11.3937	16257.5	0.443534	22.8414
980	RBM41	13	0.00208096	1.15385	346.586	0.380353	1.25
981	UBE2W	35	0.00414619	4.45714	825.967	0.385019	4.75548
982	PSPC1	29	0.00912208	6.93103	513.345	0.423176	7.19571
983	ACOT13	15	0.00261989	4.13333	236.543	0.369651	4.44048
984	BEX1	13	0.00135442	1.76923	98.0181	0.358563	1.91667
985	BRK1	11	0.00111092	4.18182	49.653	0.353265	4.6
986	LOC105369243	7	0.00119638	1.42857	109.323	0.361972	1.66667
987	ELP2	20	0.00261637	4.4	460.411	0.384983	4.74641
988	MOB1A	35	0.00328878	5.17143	2210.53	0.394701	6.18132
989	UBA6	38	0.00534498	4.89474	1501.5	0.400741	5.25296
990	PANK4	15	0.00255324	4.86667	411.935	0.392704	5.21429
991	DPPA4	57	0.00769855	8.63158	2736.16	0.406043	10.6622
992	RPRD1A	23	0.00472094	4.30435	528.755	0.410338	4.52674
993	RIF1	78	0.0119527	6.78205	6248.83	0.427888	8.97469
994	MRM3	14	0.00380123	2.14286	433.208	0.409317	2.30769
995	CEP55	61	0.00859205	10.0656	4173.56	0.427487	11.6114
996	RBM23	24	0.0041028	3.33333	328.875	0.384695	3.47826
997	THAP1	26	0.00358914	4.84615	1044.94	0.391992	5.27812
998	FAM90A1	39	0.00289315	2.38462	3797.22	0.393041	3.33306
999	ELP3	47	0.0092775	3.55319	1778.11	0.397717	4.32098
1000	TRIM68	10	0.00160027	1.3	432.792	0.35897	1.47619
1001	HEATR1	37	0.00987884	4.40541	1959.34	0.406927	4.68317
1002	NSUN2	45	0.0118361	8.37778	2124.24	0.427487	9.11669
1003	TOR4A	2	0.000789369	1	4.62678	0.360354	2
1004	FBXL12	30	0.00410078	3.83333	1210.83	0.385307	4.02983
1005	APTX	20	0.00308166	1.8	525.743	0.37314	1.89474
1006	BCAS3	36	0.00864894	7.36111	568.861	0.403019	7.57143
1007	NDE1	29	0.00434226	5.44828	1110.3	0.401876	5.75992
1008	GATAD2A	52	0.0136906	20.4038	580.992	0.38067	21.8947
1009	STAB2	5	0.000923796	3.4	3.67692	0.348121	4.25
1010	KCTD9	20	0.00248738	4.55	981.624	0.393305	4.91228
1011	CCR2	4	0.00014565	2.25	121.109	0.317701	3
1012	HAUS7	37	0.00277675	5.78378	3380.3	0.382476	6.52394
1013	MGC57346-CRHR1	8	0.00115095	3	48.7707	0.34364	3.42857
1014	BATF3	25	0.00161607	10.88	848.204	0.357596	12.7631
1015	DNAJA4	38	0.00798157	9.63158	434.696	0.395233	9.94914
1016	NCBP3	23	0.00543027	5.56522	459.291	0.398565	5.82828
1017	MCM10	40	0.00772099	7.3	1655.98	0.425277	7.56742
1018	LRRC59	46	0.0134288	7.28261	2233.31	0.44054	7.47931
1019	PIDD1	28	0.00324922	4.25	706.907	0.369984	4.61848
1020	DNAJB12	10	0.00252055	3.8	93.2147	0.384767	4.22222
1021	BORCS6	25	0.00117469	2.12	869.644	0.355126	2.86218
1022	OTUD4	40	0.00837244	5.225	991.722	0.396414	5.61146
1023	ZNHIT6	7	0.0010391	2.71429	30.9595	0.351303	3.16667
1024	PAF1	48	0.0113425	13.6667	946.909	0.41389	14.4594
1025	NDFIP2	10	0.00220788	3.2	56.2359	0.383725	3.55556
1026	EGLN1	36	0.00798059	8.52778	998.054	0.388144	8.99748
1027	SGTB	34	0.00264223	1.85294	1347.64	0.370284	1.9688
1028	NECAB2	25	0.00173149	3.32	562.34	0.361653	3.51786
1029	MTMR12	6	0.000796063	1.16667	132.494	0.345546	1.4
1030	ROBO4	8	0.00054603	3.25	25.3437	0.335838	3.71429
1031	CCHCR1	39	0.0029158	6.79487	1404.49	0.382975	7.48421
1032	EXOC6	25	0.00305213	8.6	1481.76	0.414099	9.10417
1033	EXOSC4	43	0.00785179	7.88372	1338.81	0.401876	8.96091
1034	RTFDC1	12	0.00101822	1.33333	160.866	0.353022	1.45455
1035	UFC1	30	0.00298405	6.2	492.63	0.367701	6.62672
1036	CWC15	27	0.00855214	8.2963	492.705	0.401523	8.61538
1037	HACD3	35	0.00784572	4.2	824.683	0.41083	4.35029
1038	RTCB	58	0.0192374	16.6897	2119.25	0.435224	17.6002
1039	NELFCD	30	0.00472029	2.43333	1574.09	0.4	2.63592
1040	HSD17B7	2	4.65871e-05	0	3.88089	0.291921	0
1041	LIMA1	145	0.0296262	25.069	13448.6	0.47346	41.7972
1042	LOC400927-CSNK1E	98	0.0126781	12.2347	10247.3	0.451918	21.0925
1043	RNF138	13	0.0026344	1.92308	361.341	0.392292	2.08333
1044	POLK	22	0.00272563	2.18182	381.622	0.360923	2.28571
1045	SNX9	37	0.0089001	6.45946	1177.61	0.430081	6.74895
1046	AMOTL2	40	0.00362598	5.925	1778.04	0.392067	6.92751
1047	PPME1	59	0.00984892	8.69491	1798.34	0.414182	9.95346
1048	ATP6V1D	28	0.00302103	3.82143	1221.82	0.381023	4.38968
1049	BDNF	142	0.0242883	20.5845	18103	0.457703	33.0714
1050	UBR5	92	0.0171873	12.163	4983.74	0.447151	14.1857
1051	HOOK1	21	0.00162779	3.90476	711.58	0.363701	4.45747
1052	NXF2B	10	0.00144151	3.6	98.4193	0.366064	4
1053	PLEKHJ1	6	0.00161384	1.5	111.075	0.381695	1.8
1054	GTF2H2C	19	0.00185995	7.36842	530.91	0.369319	8.14093
1055	IFT57	18	0.00108639	4.55556	490.199	0.353964	5.13739
1056	WIPI1	7	0.00176044	2.28571	36.8438	0.360039	2.66667
1057	PTCD3	42	0.0105197	9.92857	1240.15	0.41725	11.3568
1058	HEATR3	16	0.0022432	1.1875	983.7	0.387632	1.38333
1059	STX17	25	0.0025664	2.6	1172.61	0.389099	2.88287
1060	LOC102724985	17	0.0034239	1.76471	1054.82	0.402979	1.875
1061	TMCO3	2	0.000963868	2	0	0.364668	4
1062	ULK4	6	0.00114911	2.33333	91.6758	0.365934	2.8
1063	BANP	51	0.00780068	7.43137	6980.51	0.409439	8.74611
1064	SDHAF2	18	0.00273111	1.94444	246.329	0.3678	2.05882
1065	COMMD4	19	0.0018962	2.42105	305.466	0.362067	2.55556
1066	OCIAD1	36	0.00348581	5.44444	1592.89	0.383117	6.39411
1067	TRMT10C	14	0.00514389	3	196.04	0.408179	3.23077
1068	CHCHD3	50	0.0100716	4.82	3201.35	0.432797	5.66761
1069	LOC102724770	35	0.00294293	4.11429	2024.36	0.395195	4.54352
1070	DNAAF5	38	0.00573778	3.39474	2847.69	0.419335	3.88658
1071	YTHDF1	31	0.00827759	5.22581	1483.29	0.426423	5.53333
1072	WHSC1L1	61	0.0145583	16.0492	2460.08	0.389726	16.7486
1073	CASZ1	10	0.00163955	0.7	255.518	0.376453	0.777778
1074	NCAPG2	10	0.00359328	4.5	177.48	0.401445	5
1075	FZR1	76	0.00964304	7.32895	7448.25	0.417844	10.37
1076	ZBTB7A	26	0.00565108	11.1538	208.758	0.389837	11.6675
1077	THEM6	9	0.00236369	1.55556	75.9245	0.390133	1.75
1078	PRR16	7	0.00164088	1.71429	51.4542	0.374056	2
1079	TIMMDC1	20	0.00203652	5.05	1317.14	0.381306	5.33553
1080	GMPR2	7	0.000567229	2.42857	66.6915	0.34488	2.83333
1081	ECSIT	55	0.00567389	8.70909	5181.89	0.417589	13.2284
1082	CEND1	3	0.000722529	0.666667	68.2129	0.360386	1
1083	TMEM216	95	0.00516261	2.98947	16011.5	0.407451	7.36701
1084	TBC1D7	13	0.0016304	1.53846	318.491	0.376522	1.66667
1085	MRPL37	26	0.00620076	5.80769	514.212	0.404247	6.04
1086	U2AF1L5	73	0.0194208	20.4658	1581.13	0.426645	21.8898
1087	CBSL	42	0.00666518	8.78571	1265.02	0.411942	9.52101
1088	ABI3	21	0.00169603	4.47619	433.783	0.365251	4.71667
1089	LUZP4	77	0.0141601	9.41559	4004.18	0.396223	11.3341
1090	GLRX5	11	0.00193556	2.45455	243.857	0.378324	2.7
1091	GP6	15	0.00172799	3.53333	204.16	0.352749	3.78571
1092	DDX47	33	0.00937594	5.36364	1154.59	0.434718	5.53125
1093	IPO11	43	0.00721834	4.51163	3251.78	0.425629	4.75835
1094	HERC5	34	0.00716636	6.17647	630.013	0.411323	6.4122
1095	UBXN1	97	0.0152213	12.7629	7300.87	0.437168	18.0198
1096	FIS1	16	0.00204194	4.5	448.419	0.370217	4.8
1097	GOLT1B	85	0.00599135	7.37647	6690.86	0.394474	12.4468
1098	CCDC53	21	0.00168873	4.57143	434.642	0.364733	4.88182
1099	ASCC1	13	0.00274203	3.23077	369.725	0.382939	3.52778
1100	DERL2	20	0.00187186	4.95	662.098	0.364798	5.43258
1101	MED31	48	0.00495719	4.29167	2251.81	0.389726	4.63122
1102	FOXP3	43	0.00592323	4.09302	1416.96	0.387632	4.52316
1103	NTM	7	0.0008454	3.14286	179.767	0.361082	3.66667
1104	PARD6A	41	0.00548998	4.68293	2562.93	0.4146	5.16781
1105	F11R	15	0.00132929	3.93333	294.262	0.359346	4.2381
1106	ADAMTSL4	39	0.00221758	6.23077	1733.77	0.37358	7.12356
1107	CPVL	39	0.00846855	4.46154	3888.95	0.401916	4.87606
1108	TMX3	7	0.00235171	0.857143	161.417	0.396567	1
1109	DGCR8	33	0.00890888	7.06061	563.913	0.419806	7.28125
1110	TOLLIP	50	0.00488325	6.88	3468.3	0.408707	9.18876
1111	HIST2H3D	77	0.0144187	6.42857	2585.28	0.419335	7.69642
1112	PHLDB3	6	0.000443085	0.333333	58.6232	0.339134	0.4
1113	FBXW5	32	0.00545011	4.15625	2098.72	0.399844	4.33214
1114	RIN2	7	0.00118648	2.57143	77.8275	0.36836	3
1115	ANLN	90	0.0113865	14.5	3578.49	0.408179	20.0424
1116	TERF2IP	88	0.014594	9.20454	6596.39	0.418865	12.971
1117	GNG2	26	0.00228987	3.84615	1133.39	0.370084	4.26708
1118	ERRFI1	43	0.00919426	10.1395	1878.11	0.42418	10.9031
1119	CYCS	40	0.00567482	4.1	2679.19	0.399262	4.79535
1120	NANS	35	0.00628996	5.62857	1409.47	0.420794	5.97689
1121	DCUN1D1	140	0.0325564	24.1214	10196	0.45857	31.8732
1122	TSPY3	10	0.00189329	7	6.88462	0.355648	7.77778
1123	TLR9	12	0.00216363	5.58333	44.5234	0.369751	6.09091
1124	YBEY	6	0.00122783	1.66667	61.252	0.3678	2
1125	MBD3	68	0.0141362	19.1471	1677.97	0.406726	22.0571
1126	TPCN1	4	0.000238201	3.25	1.61403	0.32679	4.33333
1127	LRP1B	11	0.00177776	1.63636	633.885	0.37749	1.8
1128	SHC3	19	0.00402549	4.31579	599.611	0.425057	4.55556
1129	UBASH3A	20	0.0033415	6.15	322.009	0.395613	6.47368
1130	NUDT9	9	0.00174772	2.66667	361.402	0.376798	3
1131	ZAK	25	0.00452629	5.64	447.793	0.396528	5.93452
1132	INPP5K	17	0.00187553	1.35294	297.624	0.357658	1.45833
1133	STK26	37	0.00508586	6.81081	1679.93	0.424267	7.32064
1134	CD244	23	0.00132504	2.65217	1841.06	0.354238	2.87556
1135	ARID4B	24	0.00494311	5.125	256.194	0.394664	5.40821
1136	RTEL1	21	0.00311552	2.38095	646.635	0.37666	2.5
1137	WWOX	144	0.0256424	12.3194	11242.8	0.447784	18.1964
1138	UIMC1	52	0.00972561	9.34615	1540.52	0.412479	10.9043
1139	CAB39	21	0.00321295	2	440.408	0.380424	2.1
1140	DNAJB11	50	0.0117271	8.24	2946.1	0.441154	9.53116
1141	NLK	37	0.00526767	6.32432	1135.8	0.395689	6.88036
1142	TRAPPC2L	9	0.00110592	3	221.705	0.369386	3.375
1143	ASB2	35	0.00915493	9.62857	539.235	0.402348	10.0015
1144	NUB1	18	0.00421168	5.88889	119.397	0.387669	6.25882
1145	PTRH2	19	0.00187009	3.84211	395.192	0.36261	4.08333
1146	FAM96B	31	0.00323934	3.19355	773.518	0.377317	3.75512
1147	NCF1	38	0.00485281	8.13158	1580.99	0.392479	9.75594
1148	SF3B6	47	0.0127661	16.9574	587.201	0.416236	17.3641
1149	LUC7L2	95	0.0198158	15.7579	6694.39	0.45167	19.456
1150	GET4	36	0.00652031	7.19444	1215.98	0.415647	7.51846
1151	ATP6V1H	34	0.00337436	3	2061.95	0.396146	3.42669
1152	LSR	18	0.00285909	1.77778	1931.47	0.389763	1.93464
1153	PIAS4	81	0.0122389	9.7284	5207.56	0.427754	11.6588
1154	MED15	49	0.00498067	13.2449	1722.3	0.396528	15.405
1155	SRRT	57	0.0145953	10.7018	2205.34	0.444444	11.2792
1156	TRIM33	51	0.0124183	11.1765	1250.53	0.42607	11.4813
1157	AZIN1	8	0.000569675	1.625	78.6931	0.338827	1.85714
1158	UFM1	53	0.00474043	5.54717	6157.22	0.38166	6.34875
1159	HDAC7	50	0.00978127	12.38	2570.55	0.428601	13.4703
1160	ARMCX3	17	0.00323337	2.41176	568.905	0.388144	2.70341
1161	RAB14	43	0.00806988	4.51163	2880.96	0.421787	4.93137
1162	ACKR4	5	0.000682694	0.6	905.624	0.339134	0.75
1163	ZNF581	32	0.00232807	4.03125	2071.37	0.384299	4.40741
1164	SIRT6	100	0.0186798	7.07	5124.21	0.433116	8.232
1165	SIRT7	409	0.0681973	23.9707	77030.2	0.491337	95.0811
1166	TRMO	21	0.00299357	1.85714	637.819	0.396299	1.95
1167	ZC3HC1	26	0.00498753	2.61538	614.676	0.404128	2.74286
1168	LARS	49	0.0112952	9.71429	3390.99	0.425937	10.7082
1169	GTSE1	81	0.00895509	10.1852	4166.55	0.414934	14.4378
1170	NCKIPSD	28	0.00451391	6.07143	616.808	0.399378	6.2963
1171	COPS7A	47	0.0103326	12	1215.76	0.411077	13.1402
1172	ASAP1	34	0.00528998	9.02941	843.094	0.408179	9.45152
1173	ARHGEF4	6	0.000940247	1.66667	9.55188	0.350913	2
1174	CALY	2	0.000108013	0	4.3123	0.307761	0
1175	DEF6	18	0.00182452	2.33333	511.05	0.378986	2.48627
1176	GEMIN4	57	0.0111115	9.38597	3155.71	0.429676	11.2841
1177	ITSN2	52	0.00481792	4.65385	3817.77	0.404764	5.70183
1178	43435	31	0.00460924	12.0323	481.128	0.37604	13.1638
1179	MINK1	22	0.00413075	3.36364	483.896	0.382121	3.52381
1180	RRM2B	14	0.00313145	5.07143	90.475	0.378115	5.46154
1181	WRAP73	61	0.00759875	7.72131	2967.46	0.408139	9.28633
1182	STOML2	51	0.0120554	9.11765	2558.4	0.436703	9.63528
1183	EHD4	29	0.00582484	4.68966	2237.15	0.412107	5.152
1184	CD209	9	0.000710351	3	101.697	0.343726	3.375
1185	SOCS7	16	0.00314729	5.5	128.768	0.390022	5.86667
1186	DNTTIP2	29	0.00870072	4.55172	285.228	0.378951	4.71429
1187	KCNIP3	18	0.00207354	4.27778	316.813	0.362036	4.52941
1188	KCNIP1	1	4.88801e-06	0	0	0.263	0
1189	SOX8	10	0.00124823	3.1	400.303	0.347591	3.44444
1190	SH3KBP1	119	0.0151131	12.9412	13942.4	0.45167	21.076
1191	TNPO2	27	0.00406718	2.18519	2474.4	0.411694	2.32326
1192	EFEMP2	29	0.00208953	3.82759	1529.13	0.377768	4.30861
1193	PACSIN1	21	0.00333095	5.33333	167.051	0.375114	5.6
1194	UBQLN1	111	0.0140968	11.4234	27210.2	0.451422	19.6056
1195	NCAPH2	21	0.00415838	5.28571	825.712	0.410338	5.95417
1196	TMOD3	66	0.0169395	13.9091	2220.03	0.420665	14.4514
1197	BLNK	32	0.003731	9.75	563.455	0.380917	10.3246
1198	UHRF1	81	0.0220266	23.5062	2803.35	0.426246	25.7925
1199	PACSIN3	44	0.00784794	6.61364	1376.98	0.408869	7.36646
1200	RACGAP1	62	0.00955456	7.75806	3266.76	0.420536	9.06827
1201	CD274	31	0.00164248	1.06452	831.778	0.354513	1.51985
1202	PRSS50	11	0.00119159	1.18182	518.511	0.356295	1.3
1203	BRD7	65	0.0163544	17.8769	969.279	0.396796	19.1994
1204	TBK1	118	0.0235049	18.9322	12732.2	0.476477	25.2419
1205	FHOD1	27	0.00574951	5.66667	1095.96	0.412603	5.91869
1206	BABAM1	40	0.00479417	4.1	2333.96	0.398025	5.33486
1207	MED4	181	0.0156733	10.674	33346.5	0.445504	34.9685
1208	CHMP4A	20	0.00213094	4.45	535.563	0.379371	4.85425
1209	RBM11	10	0.0016323	1.9	248.172	0.375114	2.11111
1210	BRWD1	15	0.00426016	4.2	221.245	0.398797	4.5
1211	NCF1C	38	0.00485281	8.13158	1580.99	0.392479	9.75594
1212	PELO	26	0.00644224	4.96154	627.177	0.417801	5.16
1213	LEF1	42	0.0052768	5.92857	1447.36	0.389837	6.49962
1214	PLEKHO1	13	0.00242703	4.23077	353.781	0.369253	4.66667
1215	NME1-NME2	93	0.0129353	11.7312	4494.73	0.422958	16.0297
1216	DBR1	7	0.00324418	3.14286	32.577	0.40227	3.66667
1217	MRTO4	37	0.0106648	9.97297	587.609	0.423481	10.3329
1218	ING4	41	0.00910655	10.3659	922.443	0.382156	10.9117
1219	CHCHD2	35	0.00265243	4.71429	1546.75	0.366619	6.16171
1220	INSIG2	32	0.0054847	10.8125	548.467	0.378463	11.722
1221	HSD17B12	32	0.0063077	9.5625	558.045	0.41611	10.1587
1222	DYNC1LI1	28	0.0068285	5.32143	522.045	0.421225	5.54377
1223	KCTD3	18	0.00437457	2.88889	261.476	0.391955	3.05882
1224	SBDS	32	0.00366987	4.03125	984.549	0.382583	4.37427
1225	MRPS2	22	0.00620705	8.40909	441.399	0.415354	8.80952
1226	RMDN1	5	0.00124384	0.6	94.4965	0.351934	0.75
1227	UTP18	13	0.00390528	4.07692	105.602	0.38394	4.41667
1228	MLXIPL	3	0.00116855	1.66667	3.51269	0.364119	2.5
1229	POLR1D	27	0.002375	4.2963	743.914	0.370718	4.79167
1230	NOSIP	17	0.00324508	2.64706	245.842	0.379616	2.8125
1231	MRPL4	46	0.0074152	7.15217	2342.61	0.391246	10.3385
1232	MEMO1	16	0.00259367	1.1875	461.558	0.378777	1.26667
1233	TXNDC11	22	0.00277079	1.54545	545.072	0.372869	1.61905
1234	ZNF691	1	0.000307503	1	0	0.33614	0
1235	NTMT1	15	0.00292565	1.66667	326.381	0.393719	1.78571
1236	MCTS1	19	0.00314857	3.31579	223.446	0.382121	3.5
1237	IFT81	15	0.00239386	6.13333	466.57	0.396911	6.57143
1238	RGCC	6	0.00123745	1.66667	140.709	0.355802	2
1239	AAMDC	4	0.00145943	2.25	15.7172	0.387815	3
1240	BZW2	25	0.00483501	4.36	806.959	0.409725	4.56439
1241	GIT1	47	0.0060362	6.44681	2670.1	0.41611	7.43133
1242	LAMTOR2	14	0.00104596	3.5	320.364	0.350345	4.13736
1243	MRPS28	39	0.0108649	8.94872	868.52	0.394096	9.71215
1244	TRHDE	1	0.000307503	1	0	0.33614	0
1245	CERS2	18	0.00228543	2.33333	731.451	0.386103	2.52696
1246	OSGIN1	15	0.00139105	1.26667	436.2	0.363669	1.35714
1247	SERTAD1	24	0.00353002	2.75	638.734	0.378184	2.87371
1248	DNMT3L	69	0.0118323	8.01449	2999.48	0.400117	9.79797
1249	GMPPB	21	0.00223756	3.66667	333.289	0.358939	4.05263
1250	EPN1	46	0.00857964	7.93478	3050.11	0.432569	8.92172
1251	SEC61A1	51	0.00986698	9.52941	3165.8	0.428467	11.1299
1252	PYCR2	15	0.00459784	2.2	414.298	0.420106	2.35714
1253	UBIAD1	4	0.000143175	0.5	67.0354	0.318266	0.666667
1254	HOOK2	29	0.00353023	4	2112.3	0.405123	4.78286
1255	EEF2K	35	0.00456813	3.91429	771.379	0.391507	4.45823
1256	CCDC106	15	0.00279393	2.13333	333.64	0.387486	2.28571
1257	PSMC3IP	20	0.00268909	4.05	455.463	0.379126	4.26316
1258	ANAPC2	28	0.00576563	6.46429	622.761	0.399107	6.77778
1259	CNOT7	35	0.00892659	7.28571	1816.74	0.412272	7.8821
1260	POU5F1P4	161	0.0214161	13.0559	15218.2	0.441296	29.2893
1261	RASSF10	24	0.00355355	2.75	353.466	0.368657	2.91346
1262	CEP170P1	36	0.0031446	3.72222	1473.35	0.374636	4.2946
1263	AGO2	70	0.0155708	9.12857	4301.59	0.447735	10.5147
1264	NAAA	12	0.0020005	1.25	1487.54	0.379756	1.36364
1265	CPAMD8	3	1.84805e-05	1.66667	6.91603	0.268425	2.5
1266	DKK3	9	0.00099573	0.888889	59.3087	0.352236	1
1267	SDCBP2	11	0.000719469	2.54545	293.666	0.340031	3.07619
1268	TBC1D7-LOC100130357	13	0.0016304	1.53846	318.491	0.376522	1.66667
1269	CACYBP	70	0.0123844	9.08571	4892.08	0.439927	10.9587
1270	TRAPPC3	11	0.00231739	1.54545	513.691	0.394172	1.75
1271	FOXP1	23	0.00341993	5.21739	383.13	0.376212	5.47246
1272	VPS41	15	0.00213074	5.13333	550.335	0.379196	5.5
1273	LYPD3	50	0.00290946	0.92	3791.06	0.378846	1.55692
1274	PPA2	16	0.00123617	1.125	408.782	0.355986	1.27619
1275	DAPP1	18	0.00225405	2.77778	821.197	0.363155	2.94118
1276	SND1	61	0.0204129	18.4262	2128.57	0.444829	19.2191
1277	PELP1	80	0.0240086	19.7125	2156.29	0.439175	20.571
1278	LAT	30	0.00370141	10.2	880.736	0.396796	10.9192
1279	TRMT2A	21	0.00302033	2.47619	868.07	0.403098	2.6
1280	MLH3	37	0.00231474	3.32432	2121.82	0.376488	4.48137
1281	ZBTB32	8	0.000736655	1.625	72.4955	0.347797	1.85714
1282	LOC101930123	35	0.00456813	3.91429	771.379	0.391507	4.45823
1283	FOXB1	77	0.00880961	4.11688	4718.3	0.404645	5.71952
1284	FOXD3	11	0.00120961	1.63636	73.4465	0.340116	1.8
1285	PABPC1	181	0.0488949	36.4696	9462.52	0.469997	52.4719
1286	AP3M1	31	0.0047901	4.67742	1328.14	0.415437	5.01659
1287	RNF11	84	0.0115952	13.2024	4859.14	0.439363	16.835
1288	RANBP6	23	0.00442216	3.43478	687.664	0.394664	3.60216
1289	COPG2	26	0.00622934	8.57692	1182.4	0.405883	9.39996
1290	NUFIP1	55	0.00479786	4.4	5312.16	0.39965	7.14138
1291	FBXO9	14	0.00433188	5.78571	90.9385	0.383368	6.23077
1292	FBXW8	32	0.00938346	9.8125	352.863	0.414809	10.4762
1293	BLOC1S6	24	0.00179103	5.33333	1081.11	0.374636	6.43992
1294	FBXO25	134	0.0230965	9.76866	9106.97	0.451719	13.8981
1295	KLHL3	14	0.00222271	4.42857	800.501	0.373988	5.29487
1296	STAP1	10	0.0009533	2.7	85.5177	0.349898	3
1297	PHGDH	83	0.0232551	13.5542	4754.07	0.46078	14.8494
1298	B3GAT3	9	0.000591188	2.88889	67.5437	0.336195	3.25
1299	FBXL3	10	0.00308254	5.1	44.763	0.367372	5.66667
1300	PTPN22	22	0.00427308	7.86364	421.049	0.410461	8.30952
1301	SENP3	86	0.0190482	11.2093	4458.49	0.443103	13.4433
1302	RSL1D1	44	0.0156986	14.6591	858.64	0.43458	15.103
1303	KIF26A	3	0.000854772	1.33333	5.84244	0.350136	2
1304	TRAF3IP1	53	0.0097731	5.66038	3066.86	0.420923	6.49826
1305	SERBP1	89	0.0269621	20.4831	2812.59	0.45623	21.718
1306	ZBTB20	12	0.0030584	6	33.6544	0.367045	6.54545
1307	TCTN3	120	0.00818047	4.49167	18448.1	0.401876	12.0306
1308	SGSM3	8	0.0019019	2	66.2522	0.375594	2.28571
1309	MAT2B	27	0.00502619	5.11111	744.793	0.410216	5.37384
1310	MCAT	12	0.00209419	1.25	210.937	0.367274	1.36364
1311	TMEM97	4	0.00123799	1.25	154.573	0.38269	1.66667
1312	POLL	25	0.00436707	5.08	976.429	0.405963	5.41667
1313	RABGEF1	25	0.00535486	5.96	1142.42	0.422177	6.21739
1314	EIF3K	39	0.00725201	7.89744	778.501	0.408788	8.46052
1315	PRPF19	105	0.0266085	24	7615.2	0.447784	29.6024
1316	UBE2S	37	0.00601283	6.40541	1630.64	0.429183	7.05017
1317	GOLIM4	19	0.00287767	2.31579	1017.45	0.388915	2.58333
1318	RBMX	92	0.0245551	22.5761	5833.66	0.442626	26.2064
1319	APEX2	10	0.00166803	1.5	185.598	0.376247	1.66667
1320	DIMT1	33	0.00877989	10	1136.28	0.421182	10.3226
1321	PDCD4	48	0.00912287	7.91667	1392.75	0.417632	8.34414
1322	RNF115	27	0.00547159	6.07407	752.683	0.430937	6.49231
1323	ARFIP1	43	0.00732955	3.25581	1956.48	0.377733	3.84824
1324	SERP1	7	0.000917333	2.28571	299.759	0.362291	2.66667
1325	GNMT	14	0.0012951	4.64286	307.676	0.356697	5
1326	TUBGCP4	50	0.0106601	9.64	1103.01	0.401327	10.0009
1327	LDLRAP1	9	0.00171069	2.22222	151.812	0.374909	2.5
1328	WSB1	9	0.00176754	3.22222	29.1671	0.352931	3.625
1329	EDRF1	14	0.00204434	1.64286	328.342	0.369618	1.76923
1330	TOR1AIP1	34	0.00568178	2.55882	1524.95	0.412851	2.7037
1331	POLDIP2	24	0.00560692	4.125	2051.3	0.427088	4.56052
1332	DECR2	6	0.00203504	2	21.5514	0.385633	2.4
1333	APPL1	50	0.00951106	8.08	9401.26	0.443438	9.43786
1334	RAB11FIP5	18	0.00317459	4.5	215.911	0.387522	4.76471
1335	LTN1	27	0.00516528	3.62963	1467.07	0.414349	3.87613
1336	CHD5	16	0.00342287	9.1875	220.674	0.383904	9.8
1337	UBXN7	71	0.01209	12.6056	6543.76	0.440021	15.4353
1338	GLCE	11	0.00125259	0.909091	262.745	0.361272	1
1339	ZNF451	24	0.00407057	6.54167	348.19	0.388438	6.82609
1340	LRIG1	12	0.00207124	4.5	126.17	0.380565	4.90909
1341	L3MBTL1	41	0.0142362	26.1463	94.1597	0.387632	26.8397
1342	GORASP2	57	0.0070567	3.57895	5810.4	0.435686	4.82647
1343	HIGD1A	7	0.000969409	0.714286	22.7792	0.350226	0.833333
1344	CLIP3	6	0.000878226	3.16667	8.80278	0.347415	3.8
1345	IBTK	55	0.00928049	8.09091	2055.91	0.411365	8.71214
1346	DHRS7B	10	0.00178471	1.7	273.653	0.390912	1.88889
1347	HIST2H4B	184	0.0472751	28.163	8610.18	0.476367	43.3189
1348	SH2B1	16	0.00352458	7.75	201.33	0.404645	8.26667
1349	PNKD	50	0.00300362	1.4	4550.8	0.3908	2.24269
1350	FAM98A	16	0.00795675	9.125	63.5693	0.410134	9.73333
1351	SAMHD1	50	0.0122009	11.06	2463.79	0.444013	11.8477
1352	SIN3A	135	0.0214818	17.837	12731.2	0.450235	30.2934
1353	WWTR1	25	0.00450557	4.84	309.004	0.382156	5.04167
1354	KLK5	21	0.00256923	2.04762	602.512	0.374806	2.17692
1355	CLIC4	34	0.00702203	6.94118	660.561	0.412189	7.26771
1356	SAMM50	17	0.00327017	2.76471	490.193	0.38921	2.96429
1357	ATXN10	30	0.00695491	4.5	887.336	0.416785	4.65517
1358	SPDEF	6	0.000734582	0.666667	56.5056	0.349511	0.8
1359	FBXO7	36	0.00641593	5.55556	3025.13	0.399534	6.36477
1360	HYPK	16	0.00236834	1.8125	379.714	0.38723	1.93333
1361	ZNF318	12	0.00366021	1.91667	112.316	0.384839	2.09091
1362	SHC2	12	0.00274014	4.16667	161.598	0.395727	4.54545
1363	PANX1	8	0.00097674	1.25	53.7844	0.354697	1.42857
1364	PRPF6	58	0.016256	18.8103	1108.07	0.428333	19.8681
1365	FTSJ1	87	0.0117195	5.13793	5348.44	0.428378	6.6719
1366	TFIP11	47	0.00564382	3.31915	2977.24	0.408301	3.89084
1367	KIF4A	20	0.00501883	2	332.423	0.406164	2.10526
1368	IFIT5	17	0.00212245	6.52941	368.071	0.384263	6.9375
1369	MTCH1	39	0.00493413	7.02564	1057.27	0.381483	7.38327
1370	APOL2	14	0.00145223	0.571429	662.176	0.365576	0.615385
1371	FKBP8	77	0.0119942	18.3117	5463.07	0.43527	20.0419
1372	MAFF	20	0.0020021	5.6	437.75	0.359441	6.40467
1373	BUB1B-PAK6	17	0.00472858	5	230.326	0.412189	5.3125
1374	POU5F1P3	161	0.0214161	13.0559	15218.2	0.441296	29.2893
1375	CKAP2	27	0.00316698	3.11111	847.019	0.388952	3.23077
1376	AATF	40	0.00782692	6.325	1399.78	0.413807	6.7374
1377	LATS2	92	0.0112764	10.7935	7749.94	0.43148	17.5749
1378	FAM110C	5	0.000792488	1.8	8.75027	0.34607	2.25
1379	NARF	12	0.00156186	1.41667	417.158	0.372903	1.57955
1380	GNL3	60	0.019469	25.2	791.06	0.427932	25.9272
1381	PTPN18	10	0.00201286	4.9	163.694	0.378812	5.44444
1382	MYCBP	30	0.00892227	7.66667	665.56	0.402388	8.1614
1383	VPS33B	17	0.00410566	3.64706	580.531	0.420493	3.90179
1384	FBXO4	13	0.00399552	7.53846	23.4456	0.381483	8.16667
1385	FBXO6	369	0.0608663	20.5908	101160	0.487897	77.3455
1386	SDF2L1	9	0.00373859	3.11111	46.6364	0.394436	3.5
1387	EID1	50	0.0139123	16.26	863.909	0.394739	16.6945
1388	PRKD3	9	0.0015152	1.55556	54.8121	0.356728	1.75
1389	SGK3	8	0.00216432	2.5	103.703	0.380353	2.85714
1390	CHAC2	3	0.000800321	0.666667	27.5199	0.360259	1
1391	STX12	45	0.00271011	4.68889	2439.41	0.376729	6.61815
1392	PLXNB2	10	0.00240087	2.3	109.418	0.377179	2.55556
1393	TRIM29	79	0.016228	7.36709	2685.48	0.418908	8.22413
1394	PPP1R15A	22	0.00505022	3.77273	321.6	0.391544	3.98214
1395	EDC4	39	0.00899119	7.05128	1591.74	0.41611	7.59975
1396	ARFIP2	23	0.00262145	4.04348	1212.44	0.399961	4.26042
1397	PLD3	17	0.00393615	2.11765	339.905	0.404565	2.25
1398	LDOC1	31	0.00272862	4.19355	984.45	0.379126	4.53079
1399	HSPBP1	33	0.0065889	5.45455	1223.41	0.421268	5.76496
1400	NUP62	68	0.0112811	9.57353	5340.37	0.420493	12.7888
1401	RABGAP1	16	0.00272165	1.875	451.437	0.387048	2
1402	KPNA6	44	0.00921796	6.15909	1028.5	0.422567	6.46332
1403	CA14	33	0.00135642	1.72727	857.572	0.352387	2.43559
1404	CBLC	31	0.00474612	6.41936	1607.87	0.409236	6.71852
1405	ZMYND8	34	0.00395652	6.58824	827.377	0.375319	6.95859
1406	CD2AP	64	0.00963319	10.5469	4181.75	0.433755	12.2741
1407	DAPK2	8	0.000838294	2.625	314.844	0.362195	3
1408	PATZ1	20	0.00308071	5	521.396	0.377906	5.31174
1409	ACOT9	18	0.00234764	2.27778	1243.79	0.382227	2.42437
1410	CARHSP1	25	0.00391699	2.64	1004.12	0.387413	2.76096
1411	VSIG2	19	0.00109142	1.31579	230.172	0.342495	1.65791
1412	CCNDBP1	23	0.00364582	1.52174	574.738	0.37815	1.59091
1413	SNAPIN	45	0.0045345	3.17778	3792.36	0.394853	4.80347
1414	GRIP1	44	0.00940759	12.4773	3029.22	0.394929	14.1364
1415	TDRD7	14	0.000927543	2.5	217.654	0.34642	2.69231
1416	SIRT1	187	0.0354377	22.4599	28779.6	0.465474	38.8723
1417	FRAT2	13	0.00230638	2.46154	230.458	0.39188	2.66667
1418	NCAPH	26	0.00623328	6.03846	629.192	0.417081	6.33333
1419	ATP13A2	23	0.00223414	1.08696	950.49	0.367767	1.20202
1420	KIAA0368	90	0.0151583	10.0667	7269.62	0.443629	11.5939
1421	NUDCD3	43	0.00655825	4.81395	2442.06	0.420622	5.46608
1422	TNS2	33	0.0032974	2.72727	1734.93	0.387194	3.34029
1423	UFL1	23	0.00435379	2	686.039	0.402506	2.09091
1424	PPP1R13B	31	0.00466953	4.74194	1256.43	0.399378	5.10663
1425	ARHGEF12	22	0.00343895	4.09091	856.591	0.391507	4.4746
1426	OBSL1	390	0.075966	32.1487	49761.3	0.487724	112.029
1427	USP24	14	0.00344361	2	242.855	0.379056	2.15385
1428	UBR4	54	0.0114684	8.22222	2529.34	0.435824	8.5333
1429	SYNE1	27	0.00659709	5.88889	714.482	0.403216	6.15611
1430	VPS39	11	0.0023734	3.27273	200.212	0.383046	3.6
1431	NEDD4L	151	0.0130592	6.74172	38797.6	0.444589	22.961
1432	USP22	29	0.00309589	4.06897	1228.45	0.376764	5.55304
1433	PTPN23	31	0.00688061	6.77419	1291.57	0.428066	7.00833
1434	ATL3	32	0.0053321	3.8125	1739.67	0.414642	3.94646
1435	POT1	100	0.0136688	8.02	13004.9	0.42453	14.2266
1436	RCHY1	45	0.00705806	7.42222	3089.73	0.409562	8.13539
1437	METTL21B	43	0.00946175	8.37209	512.159	0.396452	8.68656
1438	PALM2-AKAP2	28	0.00476591	7.53571	355.678	0.389431	7.81482
1439	POTEE	10	0.00186969	1.9	72.9156	0.356975	2.11111
1440	POLR1A	44	0.00796088	7.86364	1265.94	0.40078	8.90731
1441	LETMD1	14	0.0017492	2.57143	544.021	0.371857	2.76923
1442	MPC2	4	0.00097711	1.25	35.6428	0.364248	1.66667
1443	ARMC8	17	0.00295754	3.64706	968.295	0.395461	4.04808
1444	ATXN7L3B	2	0.000665916	1	43.2354	0.358845	2
1445	MOB4	56	0.00719872	6.07143	3737.64	0.416363	6.83701
1446	COG4	21	0.00355582	4.52381	1138.29	0.405523	5.73457
1447	SULT4A1	4	0.000607426	2.25	4.98899	0.345866	3
1448	CKMT1A	27	0.00734237	9.48148	331.621	0.405043	9.84923
1449	TXN2	35	0.00450263	4.54286	1180.32	0.389763	4.87443
1450	FBXL2	18	0.00396108	3	653.951	0.394285	3.17647
1451	SLX1A	37	0.00605874	9.02703	880.417	0.387742	9.90979
1452	PRDX5	43	0.00517993	6.37209	1393.44	0.399456	6.90583
1453	TRIM2	21	0.00237751	1.57143	386.469	0.365187	1.65
1454	RPGRIP1L	81	0.00715763	6.01235	4997.96	0.407573	8.15527
1455	DNAJC13	20	0.00597746	4.4	2128.45	0.41725	4.74561
1456	SIN3B	34	0.00624204	9.47059	835.731	0.393455	10.0251
1457	ANKS1A	14	0.00313284	3.35714	272.163	0.397141	3.61538
1458	FBXW11	202	0.0301238	15.1238	33997.9	0.47075	37.2716
1459	WWC1	41	0.00985674	10.7317	1347.07	0.400156	12.2741
1460	MTUS2	50	0.00422824	4.32	2412.99	0.388217	5.62345
1461	MGA	31	0.00832935	11	254.612	0.376075	11.4357
1462	EXOC7	28	0.00368829	6.57143	1578.48	0.405083	7.85493
1463	DENND5A	4	0.000765742	1.25	7.26357	0.345314	1.66667
1464	SCFD1	33	0.00636871	4.69697	1388.53	0.418865	4.97688
1465	PDS5A	40	0.0084055	7.2	2045.51	0.425101	7.54249
1466	ANKRD28	58	0.00815672	7.55172	2751.63	0.415689	9.18187
1467	PHLPP1	19	0.00219274	3.21053	427.535	0.370885	3.66667
1468	PLCB1	19	0.00159938	3.84211	1133.27	0.364184	4.19551
1469	VPS13A	13	0.00268782	3.53846	331.681	0.387158	3.83333
1470	EXOC6B	9	0.00190464	5.44444	142.421	0.38723	6.125
1471	SYNE2	29	0.00590364	3.37931	926.547	0.402624	3.50672
1472	RHOBTB2	15	0.00326639	5.53333	227.117	0.38067	5.92857
1473	NBEAL2	2	0.0012705	2	0	0.369253	4
1474	XPO6	23	0.00324729	2.69565	1201.36	0.396835	2.92727
1475	MLC1	8	0.000537643	1	134.853	0.342924	1.14286
1476	PSME4	39	0.00971216	10.5385	317.716	0.394967	10.8198
1477	FAF2	143	0.0195032	12.7343	20963.8	0.451075	29.3951
1478	GSE1	27	0.00467183	6.03704	702.139	0.40385	6.28428
1479	GANAB	65	0.0140244	9.66154	2606.14	0.430396	10.8423
1480	MDN1	32	0.00821472	4.59375	936.383	0.413474	4.7918
1481	CYFIP1	40	0.00606513	6.925	2291.01	0.409684	7.7194
1482	FAM175B	19	0.00415265	5.15789	328.485	0.397103	5.45425
1483	RTF1	28	0.00561548	5.92857	656.511	0.414934	6.14815
1484	MPRIP	39	0.00931388	12.5641	394.106	0.407169	12.8947
1485	DIDO1	26	0.00572035	4.84615	739.522	0.395119	5.05263
1486	WDR5	124	0.029733	22.0484	9976.01	0.461711	30.6967
1487	DNAJB4	32	0.00698712	7.40625	591.006	0.395613	7.67238
1488	RER1	20	0.00259416	3	1090.91	0.388511	3.15789
1489	SULT1A4	10	0.0014072	1.6	170.564	0.364862	1.86667
1490	STMN2	24	0.00237442	1.33333	1787.67	0.372768	1.44783
1491	TOPBP1	65	0.0137866	8.92308	1764.29	0.413017	10.3389
1492	UBE2C	41	0.00539348	8.90244	746.52	0.391284	9.20584
1493	CNTRL	81	0.00739627	7.33333	4400.69	0.404565	10.1773
1494	WWP1	56	0.00812569	8.03571	3056.13	0.418993	9.19424
1495	WWP2	61	0.00848799	6.90164	5035.23	0.423089	8.85808
1496	ADRM1	58	0.0105576	32.0862	1095.94	0.430171	33.0482
1497	MID2	56	0.00513653	7.44643	3578.25	0.388695	9.51767
1498	DSTN	57	0.00865667	6.5614	4575.15	0.407613	7.24991
1499	ADAP1	20	0.00261659	3.9	406.255	0.368955	4.2
1500	RIPK3	89	0.0174163	12.573	3852.54	0.427487	14.4026
1501	RAB31	13	0.00122908	0.923077	179.538	0.349066	1
1502	RBPMS	61	0.00431013	4.86885	6025.53	0.392741	8.85058
1503	ATF7	33	0.0024789	11.4242	790.361	0.363733	12.7168
1504	KLK11	9	0.000980872	0.777778	142.835	0.344273	0.875
1505	IL24	23	0.00242088	2	832.253	0.374977	2.09091
1506	KIF2C	42	0.00815194	6.2381	1881.49	0.426955	6.71508
1507	ILVBL	31	0.00616271	5.06452	733.074	0.417165	5.24444
1508	SF3B2	94	0.0256461	18.5319	4849.61	0.449448	20.7637
1509	RBFOX2	49	0.00984263	9.61224	2296.87	0.414725	10.55
1510	ATP6V0A2	17	0.00127139	1.41176	713.435	0.358469	1.54861
1511	MAPK8IP2	53	0.00587957	5.81132	6432.93	0.428244	9.06659
1512	TNPO3	32	0.00491931	3.4375	1949.1	0.414182	3.61351
1513	SRRM2	166	0.0427299	32.3313	9052.93	0.468551	46.2327
1514	ZNF281	22	0.00303433	2.5	696.968	0.379406	2.61905
1515	RPL13A	85	0.02813	44.0118	1869.62	0.433481	44.964
1516	SLC39A14	3	0.000304552	0.333333	6.83828	0.331346	0.5
1517	SCRIB	36	0.00813806	3.86111	3084.17	0.424224	4.14748
1518	SUZ12	254	0.0478046	25.3425	26345.1	0.463272	56.4138
1519	MACF1	43	0.0103147	5.51163	1224.42	0.419677	5.74977
1520	PES1	49	0.0130097	15.6939	1560.73	0.429541	16.5735
1521	BRD4	75	0.017205	16.56	2988.05	0.411365	18.3446
1522	TRAM1	13	0.00223035	3.23077	324.674	0.390689	3.5
1523	CAPN7	8	0.00234494	1.5	265.733	0.392217	1.71429
1524	CBX5	107	0.023287	25.9907	3738.64	0.418014	31.0498
1525	TARDBP	206	0.0496507	38.2718	14226.8	0.472807	66.7665
1526	IMMT	98	0.0176443	10.9592	9884.57	0.452365	14.8437
1527	GCN1	67	0.0189589	10.6418	3410.55	0.447151	11.3378
1528	METAP2	22	0.00501769	3.22727	581.513	0.420923	3.38095
1529	COPS5	443	0.0846306	37.8465	110018	0.507717	147.486
1530	CCNI	6	0.000705364	0.5	75.1843	0.345953	0.6
1531	COPS6	159	0.033213	23.9811	18524.3	0.462438	37.7914
1532	FERMT2	38	0.00788891	7.28947	1617.1	0.434259	7.77211
1533	TMED10	29	0.00490799	4.37931	628.931	0.393531	4.74405
1534	YWHAQ	328	0.0586597	27.7683	70331.7	0.49915	84.9318
1535	CKAP4	60	0.0147138	7.5	9436.87	0.431344	8.7065
1536	EBNA1BP2	57	0.0158398	16.9649	1202.78	0.416912	18.2065
1537	ERP29	15	0.00404325	5.06667	199.562	0.394739	5.42857
1538	STIP1	120	0.0229677	17.6333	9500.1	0.469246	25.9157
1539	PNRC1	14	0.00152072	3.71429	376.435	0.363701	4
1540	OS9	37	0.00515629	7.45946	2099.89	0.405163	9.05691
1541	SEC61B	39	0.00617431	6.84615	1944.27	0.409929	8.20619
1542	CBX1	66	0.01781	24.9697	852.013	0.401171	25.9459
1543	AFG3L2	33	0.00690142	7.69697	1390	0.428735	8.08192
1544	EHD1	35	0.0051182	6.48571	2336.99	0.411365	7.15247
1545	MORF4L1	62	0.0114976	8.98387	4621.4	0.431434	10.7581
1546	RALBP1	35	0.00458674	4.68571	1773.89	0.402348	5.22876
1547	SPIN1	30	0.0100484	11.7333	169.171	0.388842	12.4544
1548	RNPS1	117	0.0236694	19.2137	9808.45	0.43624	26.0789
1549	COPS8	34	0.00841303	14.3529	1035.68	0.398875	15.1017
1550	SUB1	47	0.0104039	8.48936	1627.87	0.427888	9.11167
1551	TCERG1	63	0.0154628	11.6984	2063.65	0.431072	12.5741
1552	EHMT2	84	0.0153767	16.2143	4026.61	0.419378	18.5817
1553	GADD45G	37	0.00564643	4.94595	1692.16	0.410625	5.78425
1554	TXNL4A	19	0.00165049	1.57895	412.123	0.355925	1.66667
1555	SUGT1	54	0.00932091	6.53704	2653.14	0.420106	8.10189
1556	BRD8	24	0.00415696	4.04167	446.082	0.383833	4.53127
1557	LYVE1	4	6.36823e-05	1.5	73.6379	0.294071	2
1558	PPARGC1A	56	0.0104877	11.4821	2590.64	0.434994	12.2325
1559	USP20	32	0.00428118	6.21875	721.031	0.387815	6.53355
1560	ARID5A	15	0.00187615	2.46667	276.485	0.367964	2.64286
1561	PGRMC1	41	0.00875229	5.85366	3858.04	0.406284	6.49644
1562	RUVBL2	171	0.0396518	23.9883	16698.5	0.481668	36.7836
1563	HPSE	3	0.000195423	2	14.21	0.325445	3
1564	PDE10A	2	0.00039978	2	0	0.329804	4
1565	CLPX	24	0.00692651	4.83333	827.827	0.419978	5.34161
1566	SRCAP	24	0.00445185	4.75	283.957	0.377802	4.95652
1567	TUBGCP2	61	0.0141816	11.4262	5364.58	0.44507	12.2119
1568	IQGAP2	16	0.00261139	5	199.932	0.370851	5.33333
1569	NEK6	57	0.00584704	4.59649	2621.48	0.400663	5.8048
1570	NCKAP1	27	0.0054679	5.51852	968.933	0.407896	6.35032
1571	ZMYND11	35	0.00781681	7.85714	436.018	0.40078	8.1
1572	KDM5B	45	0.00997081	13.2889	1343.34	0.393004	13.7494
1573	AHCYL1	93	0.0100409	9.50538	6932.98	0.426955	14.3521
1574	CHL1	2	0.00035366	0.5	0.292264	0.329646	1
1575	GIPC1	33	0.00377889	4.12121	2145.56	0.398257	4.84793
1576	MAP3K2	36	0.00760259	10.3056	859.768	0.407896	10.6931
1577	PTGES3	79	0.0146578	12.0633	4941.65	0.449203	14.6239
1578	NUDC	69	0.0121193	5.97101	3980.6	0.429138	6.9539
1579	FAM189B	21	0.0016519	1.7619	1937.51	0.364184	2.04167
1580	CCT8	108	0.0289633	23.8426	4230.59	0.467007	28.7527
1581	GNB5	23	0.00509519	3.56522	1024.4	0.403177	3.80682
1582	EBP	11	0.0011672	1.18182	1026.82	0.369618	1.3
1583	TNFSF13B	22	0.00148051	2.95455	1125.46	0.369286	3.26478
1584	GNA13	36	0.0045897	3.33333	2118.13	0.403652	3.85069
1585	NCDN	13	0.00355171	2.23077	360.379	0.405483	2.41667
1586	H3F3AP4	95	0.0220658	18.5579	2576.19	0.422611	20.8612
1587	RAD54L2	16	0.00256409	4.0625	138.038	0.370217	4.33333
1588	CLASP2	25	0.00620149	4.36	597.257	0.418396	4.54167
1589	TAB2	95	0.02137	19.3263	5350.85	0.464108	22.423
1590	TNRC6B	53	0.00924353	8.69811	1803.1	0.410953	9.22621
1591	MRPS27	41	0.0114798	10.6829	1630.34	0.422741	11.7107
1592	ZBTB43	13	0.00108557	2.53846	320.275	0.353508	2.79167
1593	MYCBP2	35	0.00774795	5.94286	1066.04	0.406364	6.19935
1594	KDM4C	22	0.00634527	11.9091	29.9443	0.351573	12.4762
1595	CAND2	18	0.00176173	0.833333	484.999	0.362291	0.882353
1596	MINOS1	15	0.00233695	3.06667	468.024	0.382725	3.28571
1597	TBC1D9B	12	0.0016048	1.33333	322.557	0.375114	1.45455
1598	NCOA6	79	0.0137965	16.557	5383.05	0.429004	20.8876
1599	FNBP1	22	0.00239558	4.22727	422.407	0.367471	4.66399
1600	MON2	9	0.00226674	2.11111	228.104	0.388805	2.375
1601	TNIK	96	0.0116158	6.44792	6819.96	0.428735	9.54728
1602	PDXDC1	17	0.0034239	1.76471	1054.82	0.402979	1.875
1603	XPO7	67	0.0134079	11.6866	4310.28	0.43148	12.9495
1604	USP33	21	0.00312179	3.38095	990.907	0.382939	3.59286
1605	PHLPP2	10	0.000776468	3.6	103.51	0.347561	4
1606	KDM1A	173	0.027855	18.7572	34841.9	0.462178	37.855
1607	CNOT1	49	0.0084153	5.34694	3780.76	0.427132	6.36476
1608	SNRNP200	112	0.0321901	26.2143	3927.49	0.457805	30.2105
1609	PLCH1	2	0.000868699	1	2.83273	0.363701	2
1610	STK38L	27	0.00868749	6.22222	369.691	0.385633	6.46154
1611	MAPKBP1	24	0.00123738	5.08333	584.645	0.357721	5.30435
1612	CEP152	50	0.0048976	7.56	1633.55	0.394853	8.63392
1613	KDM2A	31	0.00430839	3.22581	439.215	0.378812	3.34074
1614	NINL	83	0.00926455	7.48193	5775.09	0.415605	10.1361
1615	MAST1	32	0.00415803	8.03125	2397.29	0.41364	9.95201
1616	NT5C2	19	0.00280098	4.78947	387.517	0.383368	5.05556
1617	PAXIP1	156	0.0248966	12.4872	25022.4	0.45694	22.5055
1618	TRIM32	61	0.0108997	9.83606	3885.57	0.428155	11.0289
1619	CCT5	109	0.027709	21.2569	4252.84	0.456787	26.1283
1620	SNW1	341	0.058431	28.0352	66370.9	0.487319	90.7835
1621	SIRT2	46	0.00981293	9.76087	1375.89	0.403929	10.2011
1622	SEPHS1	33	0.00373868	4.84849	1113.68	0.389874	5.37333
1623	RAB18	13	0.00147462	1.23077	629.684	0.375251	1.33333
1624	HABP4	31	0.00638524	4.6129	420.606	0.393681	4.76667
1625	MAPRE1	108	0.0197089	15.963	10151.6	0.465053	22.2928
1626	KIFAP3	27	0.00377399	4.88889	996.942	0.399456	5.63014
1627	MMRN1	7	0.000440916	0.857143	111.788	0.336058	1
1628	SACM1L	13	0.00178089	4.61538	553.707	0.37666	5
1629	RALY	67	0.0217055	19.7612	2195.17	0.423219	20.4462
1630	EXOSC8	31	0.00494084	5.32258	1161.79	0.394096	5.82074
1631	EXOC3	26	0.00464379	7	1430.8	0.423437	7.45
1632	OIP5	26	0.0038581	3.84615	791.738	0.384623	4.06091
1633	U2AF2	260	0.0559264	34.9538	25465.2	0.478195	74.8132
1634	PDAP1	25	0.00561948	3.2	1261.37	0.407936	3.45
1635	CBX3	88	0.0226625	26.2841	3269.04	0.416912	30.5563
1636	STK38	52	0.0135628	10.0385	1629.47	0.412976	10.6639
1637	PHB2	118	0.0224585	12.9661	11685.4	0.453313	18.732
1638	GPN1	39	0.00925789	7.58974	845.427	0.410912	7.94633
1639	VSIG4	20	0.00166804	1.2	1570.74	0.378045	1.35338
1640	LYPLA2	15	0.0033721	3.6	359.006	0.385091	3.85714
1641	PARK7	58	0.0112855	10.9483	2855.96	0.424005	12.6009
1642	B4GALT7	11	0.00171216	1.18182	299.479	0.366064	1.3
1643	PNKP	41	0.00952593	7.70732	1257.5	0.42453	7.96417
1644	SNF8	15	0.00219685	3.06667	661.887	0.369917	3.33929
1645	DDX19B	57	0.00641479	2.94737	14162.6	0.424793	4.87921
1646	XPOT	32	0.00796328	4.84375	595.272	0.417929	5
1647	HRH3	3	7.90011e-05	1.33333	28.9533	0.309755	2
1648	ZHX1	36	0.00636251	7.97222	1057.09	0.406807	8.3224
1649	RNF139	11	0.00144721	3.09091	124.955	0.356079	3.4
1650	SEC63	20	0.00340192	3	404.632	0.394172	3.15789
1651	DDX20	56	0.0108156	9.92857	3605.09	0.441391	11.6744
1652	AKAP2	28	0.00476591	7.53571	355.678	0.389431	7.81482
1653	AKAP13	27	0.00513203	4.59259	943.074	0.410912	4.80342
1654	POLI	15	0.00269543	5.53333	183.53	0.391023	5.92857
1655	CHEK2	89	0.0119476	8.74157	15584.7	0.440918	14.063
1656	SUPT16H	113	0.0276793	21.9646	5415.7	0.444013	29.0222
1657	NISCH	12	0.00220124	4.41667	111.609	0.375662	4.81818
1658	CEP250	164	0.0377255	20.5305	13088.8	0.451372	28.4014
1659	MAP4K1	35	0.00682028	11.4857	890.03	0.412272	12.198
1660	WDR6	22	0.00624931	3.90909	563.04	0.420364	4.09524
1661	STRAP	63	0.0136113	9.77778	2688.13	0.44589	10.8751
1662	NUDT5	20	0.00512037	2.7	139.538	0.396605	2.8797
1663	ERLIN2	64	0.0103921	7.54688	5835.02	0.427932	9.31605
1664	PTP4A3	84	0.00820613	4.04762	4095.51	0.398334	6.72066
1665	KAT7	70	0.0173382	13.9	3566.53	0.430081	14.9211
1666	CDC37	171	0.0292791	19.2456	32609	0.486052	39.3731
1667	KPTN	12	0.00120169	2.16667	1298.98	0.366685	2.52273
1668	POLR3A	32	0.00527814	6.0625	1175.59	0.403929	6.8796
1669	KIF3A	29	0.00554968	4.27586	1180.25	0.424267	4.92069
1670	ZWINT	38	0.00481924	4.44737	2287.24	0.402782	4.99479
1671	FAF1	99	0.0194355	14.2727	5041.55	0.43866	18.7127
1672	BTN2A1	9	0.000254517	0.222222	207.034	0.331773	0.25
1673	FGFR1OP	68	0.00553638	10.0441	4477.62	0.407048	13.6124
1674	KATNA1	30	0.0049383	3.8	1564.44	0.40948	4.02003
1675	HNRNPUL1	86	0.0216363	17.1628	5010.06	0.443486	19.4814
1676	NUPL2	12	0.0017172	4.66667	55.0311	0.357908	5.09091
1677	CTCF	39	0.00841223	6.15385	619.974	0.393983	6.34428
1678	KHDRBS1	139	0.0286135	18.2302	18257.8	0.461504	26.6722
1679	SPINT2	30	0.00316061	1.06667	2642.92	0.393757	1.44928
1680	YKT6	26	0.00222506	2.92308	1201.69	0.365901	3.04
1681	IGF2BP1	58	0.0191916	10.8103	860.012	0.439082	11.2809
1682	IGF2BP2	27	0.00846998	6.59259	227.279	0.400234	6.84615
1683	EXOC5	32	0.00390094	7.21875	1921.28	0.405403	8.86057
1684	RGS14	15	0.00218025	2.53333	648.006	0.392929	2.71429
1685	ATP5L	34	0.00475383	5.76471	858.739	0.398875	6.06849
1686	MYL12A	59	0.0130468	7.50847	3153.45	0.43216	7.92577
1687	IVNS1ABP	52	0.0128073	12.1538	800.527	0.412313	12.6067
1688	POLR3C	25	0.00268078	4.68	1545.17	0.385813	5.16667
1689	STAMBP	33	0.00427099	4.78788	1629.29	0.391358	4.99236
1690	HEXIM1	29	0.00695888	6.17241	714.378	0.416532	6.54429
1691	PDLIM5	50	0.00778792	5.24	2682.09	0.420364	5.78087
1692	SH2B2	24	0.00391083	10.125	277.334	0.39872	10.7507
1693	TBL3	27	0.00642164	5.33333	1645	0.407129	5.61325
1694	PAICS	64	0.0124446	8.95312	3401.68	0.428691	10.1096
1695	AHSA1	127	0.0275776	16.3543	8956.11	0.461349	22.3051
1696	PRPF8	107	0.0292637	27.972	3439.7	0.45167	33.1207
1697	SMC2	57	0.0109322	7.54386	3044.82	0.433527	9.53712
1698	TXNRD2	12	0.00102074	1.33333	150.939	0.345488	1.45455
1699	CCT4	115	0.0295982	23.3304	4229.6	0.46047	28.5449
1700	CCT7	112	0.0258649	19.6786	11201.8	0.467538	24.9033
1701	CCT2	136	0.035163	26.4779	8102.34	0.46722	34.7151
1702	SIVA1	23	0.00363647	3.13043	838.549	0.401523	3.2987
1703	ARFGEF1	17	0.00327858	2.58824	764.929	0.398643	2.75
1704	RABAC1	33	0.00212382	4.24242	1442.76	0.371153	4.90526
1705	OLFM4	6	0.000639395	0.333333	376.767	0.358719	0.4
1706	ARFGEF2	19	0.00242683	2.26316	558.032	0.374124	2.4375
1707	SPTLC1	12	0.0022782	1.58333	307.087	0.385633	1.72727
1708	PRDX4	37	0.00964349	7.7027	575.186	0.410543	7.93105
1709	PROCR	12	0.000576503	0.666667	457.741	0.345546	0.727273
1710	LAMTOR5	49	0.00517887	2.14286	5940.28	0.398643	2.86089
1711	GLRX3	46	0.00650219	5.93478	3269.42	0.405283	6.92633
1712	BATF	19	0.00135088	10.8947	248.85	0.350345	12.0404
1713	DCTN2	61	0.0122932	11.7705	3398.1	0.444685	12.8923
1714	UBD	16	0.00293346	2.6875	203.841	0.374806	2.86667
1715	NOP56	147	0.0326722	31.1701	6940.76	0.437307	46.1464
1716	HYOU1	51	0.0118651	7.84314	2061.13	0.436286	8.674
1717	KAT5	170	0.0336223	23.1176	26760.6	0.471127	36.24
1718	IPO7	66	0.0153985	9.84849	5416.35	0.448859	10.9768
1719	IPO8	40	0.00695071	4.475	1648.01	0.419292	4.68383
1720	DEAF1	17	0.00224876	3.64706	128.236	0.365869	3.875
1721	LOC100996763	71	0.00380288	4.97183	5567.43	0.38585	9.00005
1722	TFG	71	0.0140386	10.3521	7597.29	0.433253	12.5671
1723	EMC8	10	0.000962266	2.8	652.574	0.367077	3.11111
1724	RRAGB	20	0.00197811	3.45	1595.66	0.378254	4.64999
1725	TNIP1	55	0.00655481	7.14545	4406.54	0.414767	8.34533
1726	TCIRG1	15	0.00179493	2.73333	273.774	0.361209	2.92857
1727	LANCL1	13	0.00535817	2.92308	307.687	0.40997	3.16667
1728	APBB3	7	0.00145566	2	312.534	0.386539	2.33333
1729	CCNO	7	0.00141308	3.85714	12.215	0.35488	4.5
1730	PAK4	39	0.00889025	9.38462	1263.72	0.435963	10.2018
1731	43165	9	0.00116394	3.33333	123.549	0.355863	3.95833
1732	DNAJA2	67	0.019123	16.0149	2504.47	0.452714	16.999
1733	BCKDK	9	0.00105934	0.555556	516.483	0.370017	0.625
1734	CUEDC1	12	0.0018581	2.08333	110.177	0.363508	2.27273
1735	RGS19	12	0.00206379	3.16667	294.769	0.38643	3.45455
1736	BCAS2	51	0.0127433	12.7647	1719.81	0.420708	13.4408
1737	UBE4B	51	0.00768991	9.90196	2251.59	0.424049	10.8677
1738	EFS	22	0.0035198	6.90909	737.178	0.399107	7.32601
1739	AKAP8	44	0.0132166	9.72727	874.324	0.41972	9.99248
1740	STUB1	193	0.0300136	20.6321	37885.4	0.490283	41.942
1741	DIS3	25	0.0048904	3.04	957.797	0.406404	3.18418
1742	CEP164	38	0.00398927	2.10526	1251.52	0.382156	2.26961
1743	ZBTB1	59	0.0138337	7.8983	3481.73	0.420536	8.28172
1744	FOXJ3	11	0.00231123	2.27273	41.593	0.372329	2.5
1745	MLXIP	4	0.00100809	1.25	18.8863	0.356511	1.66667
1746	SEC31A	30	0.00645219	4.86667	1063.85	0.411653	5.13594
1747	PPP6R1	39	0.00627482	5.97436	1942.33	0.425145	6.59017
1748	ZNF510	20	0.00265407	3.5	266.689	0.386466	3.68421
1749	ICK	14	0.00427223	4.21429	152.392	0.406646	4.53846
1750	RHOBTB3	20	0.00398818	4.35	832.2	0.401288	4.66652
1751	CEP162	68	0.00752579	10.8824	2368.44	0.402703	12.689
1752	DNAJC8	25	0.00519219	3.68	649.915	0.403295	3.85526
1753	PHLDA1	11	0.00283749	2.36364	110.128	0.399689	2.6
1754	HSPA4L	51	0.00802213	7	1638.26	0.414349	7.67799
1755	COPG1	54	0.0112498	11.7778	3480.68	0.427843	14.391
1756	COPZ1	18	0.00258629	6.94444	429.656	0.392067	7.35294
1757	XRN2	54	0.0166057	12.5	2827.88	0.435778	13.4801
1758	GABARAPL2	80	0.0096711	5.5875	8750.18	0.443008	7.98833
1759	CASC3	27	0.00563035	5.03704	828.707	0.404924	5.23579
1760	SYNPO	96	0.0116686	17.5625	4197.71	0.416996	26.4583
1761	FRS2	27	0.00433837	7.81482	365.624	0.404446	8.1337
1762	FRS3	34	0.00390105	5.91176	1856.51	0.406003	6.82573
1763	NOXA1	12	0.00208258	2.5	179.491	0.370885	2.72727
1764	WASF3	9	0.00154842	2.77778	65.8342	0.371857	3.125
1765	SDCCAG3	35	0.00471607	8.4	981.684	0.413349	8.65336
1766	HSPH1	80	0.020104	15.5	2011.38	0.436379	17.3357
1767	43352	37	0.00958163	7.16216	1225.19	0.436194	7.5515
1768	STAM2	45	0.00570789	5.53333	2421.91	0.42088	6.12549
1769	SPRY2	76	0.00504004	7.5	11437.8	0.404486	14.5375
1770	SRRM1	101	0.0223173	20.396	3567.01	0.43768	23.5253
1771	GPHN	18	0.00303617	3.94444	406.46	0.38734	4.35882
1772	MRPS31	24	0.00485446	8.16667	306.065	0.391507	8.69399
1773	CALCOCO2	73	0.00852532	6.90411	5213.35	0.416658	9.4458
1774	HNRNPR	141	0.0389429	31.9504	8447.34	0.464685	40.1908
1775	RASGRP2	5	0.000765967	1.4	59.2022	0.360955	1.75
1776	PLIN3	49	0.0057301	7.59184	3688.59	0.406968	8.73572
1777	FLOT1	76	0.0148607	9.27632	6966.02	0.434489	10.7195
1778	PSMD14	90	0.0130905	29.7222	3515.53	0.432114	35.431
1779	PATJ	24	0.00128883	5.375	691.36	0.357876	5.72797
1780	TRIM13	18	0.00323695	5.77778	286.13	0.382618	6.11765
1781	DHRS2	14	0.00197126	1.28571	467.201	0.365284	1.38462
1782	NUTF2	25	0.00232236	5.2	471.941	0.366456	5.49908
1783	PSME3	108	0.016959	14.5648	11391.5	0.439316	19.5341
1784	PRMT3	46	0.0129234	10.6957	1323.34	0.428869	11.0877
1785	ALYREF	81	0.0256796	21.9383	2616.76	0.45068	23.7541
1786	TNK2	66	0.0103733	10.7424	6957.59	0.450383	13.9386
1787	RNF41	35	0.00373106	3.91429	1618.37	0.398913	4.47802
1788	SORBS3	36	0.00415778	4.66667	1557.27	0.390986	5.04287
1789	SERF2	9	0.000758428	1.44444	83.9828	0.343813	1.625
1790	SLC25A13	30	0.00836859	4.3	829.389	0.428021	4.45623
1791	ATP6AP2	55	0.00351585	5.25455	3427.05	0.382975	7.32037
1792	LPAR6	20	0.00109838	0.85	2241.26	0.354513	0.972807
1793	TRIM28	191	0.0453071	25.1885	20636.4	0.474662	40.0284
1794	CEBPZ	33	0.00951801	7.39394	1131.63	0.426866	7.625
1795	ABI2	48	0.00482007	6.91667	2324.69	0.406726	7.932
1796	SUGP2	19	0.00533439	2.94737	382.309	0.396185	3.11111
1797	G3BP1	91	0.0227221	16.4066	5840.98	0.458929	21.1322
1798	AKAP9	56	0.00704327	5.46429	3246.19	0.405243	6.63524
1799	TOB1	29	0.00604287	6.27586	661.693	0.407371	6.52659
1800	BCAP31	53	0.00831671	9.07547	2834.74	0.43148	10.816
1801	OPTN	61	0.00940257	9.60656	3239.27	0.415018	11.1334
1802	NAMPT	17	0.00395569	3.11765	499.1	0.388217	3.32143
1803	LRPPRC	83	0.0209212	9.74699	5445.66	0.457346	11.2221
1804	TRAP1	64	0.0163672	10.7812	2770.33	0.451372	11.5178
1805	PDIA6	64	0.017297	10.2344	2969.3	0.436564	11.2867
1806	HIPK3	20	0.00357567	4.2	389.238	0.386067	4.44912
1807	ARPC5	23	0.00345651	5.30435	481.152	0.395499	5.55195
1808	UST	2	0.00128935	1	0.131597	0.356357	2
1809	USH1C	6	0.000451029	2.33333	46.8471	0.335509	2.8
1810	TSSC4	31	0.00464758	4.25806	1051.35	0.397948	4.57619
1811	HUWE1	337	0.0645481	32.0831	57685.5	0.49584	93.0071
1812	RWDD2B	11	0.0016204	1.81818	266.876	0.380424	2
1813	DPP3	16	0.00330406	2.4375	485.577	0.406646	2.6
1814	COX17	20	0.00294823	5.95	213.059	0.370484	6.26316
1815	SCAMP3	33	0.00642416	4.42424	2042.02	0.430036	4.59792
1816	DNM1L	33	0.00621882	5.81818	2449.59	0.422524	6.39077
1817	NR1H3	34	0.00511077	5.97059	1419.89	0.401406	6.39757
1818	ABCF2	28	0.00752393	4.67857	855.204	0.414307	4.87732
1819	SAE1	40	0.00808827	6.025	6709.68	0.433938	6.33561
1820	ABCB6	14	0.00177403	1.42857	366.664	0.361781	1.53846
1821	SMC4	44	0.0110486	8.29546	1118.42	0.421571	8.94702
1822	UBA2	57	0.00947467	8.98246	2612.41	0.432842	10.2269
1823	AP1M2	26	0.00236809	5.03846	1936.9	0.396567	6.28387
1824	RANBP9	90	0.0147099	9.93333	16850.4	0.463742	15.6412
1825	DNAJB6	47	0.0109152	7.44681	2199.03	0.441865	7.78209
1826	SH2D3C	14	0.00218635	5.28571	234.532	0.387595	5.69231
1827	SH2D3A	8	0.00138871	3.75	44.4948	0.371354	4.28571
1828	PARP2	48	0.00935339	9	1211.89	0.379056	9.49073
1829	TOM1L1	35	0.00549001	5.4	1401.32	0.410953	5.77736
1830	MED16	50	0.00911472	16.32	1844.42	0.40381	18.5372
1831	FRAT1	15	0.00145527	1.53333	380.055	0.35797	1.64835
1832	PDCD6	72	0.0155469	11.8611	3620.2	0.43866	13.3608
1833	SH2B3	12	0.00217055	8.16667	64.1867	0.379721	8.90909
1834	BCL2L11	35	0.00571445	7.51429	1632.59	0.414558	7.95777
1835	HDAC6	190	0.0390028	20.9526	28132.9	0.482686	33.884
1836	SRA1	27	0.00256929	3.44444	963.021	0.370584	3.64646
1837	PDCD6IP	83	0.0135925	10.4337	7585.15	0.450433	14.0435
1838	HDAC5	314	0.0672479	31.6752	32717.8	0.478808	76.6122
1839	GNPDA1	26	0.00241432	5.30769	811.564	0.370651	6.16671
1840	TANK	54	0.00958879	11.5556	2540.71	0.426202	12.5152
1841	LOC100996724	46	0.00442669	3.32609	2260.64	0.397679	3.73924
1842	ABI1	76	0.00816219	11.1184	4574.81	0.406445	15.9647
1843	AKT3	15	0.00196563	2.13333	268.212	0.367898	2.29762
1844	SCO2	36	0.00598053	5.86111	2061.04	0.419292	6.47218
1845	NR2E3	19	0.00282908	5.63158	171.832	0.360228	6.11111
1846	MED6	42	0.0055438	16.7143	653.895	0.390986	17.8729
1847	MYBBP1A	78	0.0251644	24.141	2226.92	0.451819	25.2498
1848	APPBP2	38	0.00565489	4.94737	2370.13	0.411159	5.65266
1849	NCOA2	78	0.0141882	13.0385	3849.33	0.4146	15.1687
1850	CARM1	75	0.019682	16.36	2421.79	0.434305	17.2405
1851	SYNCRIP	164	0.0391171	25.2866	17680.1	0.474608	37.1568
1852	CAP1	34	0.00853389	9.14706	590.741	0.411241	9.68683
1853	CAP2	15	0.00274995	4.93333	200.694	0.385886	5.28571
1854	CREB3	50	0.00304717	4.06	6146.22	0.378498	7.86347
1855	ASB18	20	0.0027041	1.3	220.524	0.356635	1.37829
1856	NXF1	83	0.0168365	16.6747	5126.56	0.423874	21.4985
1857	SEC23A	81	0.0191991	14.358	4979.1	0.436055	16.5625
1858	EIF3M	28	0.00645183	6.5	694.894	0.429631	6.74074
1859	TADA3	35	0.00594883	5.82857	1464.95	0.39818	6.50846
1860	UBE2E3	61	0.0101231	9.34426	2362.26	0.418184	10.8412
1861	COG5	15	0.00282599	4.6	613.77	0.398411	5.28846
1862	PPIH	20	0.00551006	6.85	139.837	0.390392	7.21053
1863	PIBF1	26	0.00312033	8.96154	1204.04	0.403533	9.32167
1864	BAIAP2	38	0.00643046	8.36842	1994.95	0.429138	8.92344
1865	MERTK	11	0.00238205	4.63636	114.676	0.371958	5.1
1866	TAB1	84	0.0173159	16.1071	7768.31	0.456179	18.9805
1867	HAX1	78	0.0125732	6.47436	14685.3	0.444156	9.37407
1868	ACAA2	34	0.00575182	6.64706	957.712	0.413142	6.90043
1869	TOMM40	69	0.00674929	5.89855	4676.36	0.401132	8.88825
1870	VAV3	23	0.00395275	8.56522	327.536	0.401719	8.95454
1871	OLFM1	6	0.00149077	1	152.322	0.384515	1.2
1872	C1D	11	0.00154345	4.72727	161.53	0.369153	5.25556
1873	RBM14	80	0.0233006	18.4625	1818.72	0.439457	19.6208
1874	CDIPT	11	0.00276945	2	244.139	0.400467	2.2
1875	TUBGCP3	91	0.0195361	13.3956	4911.14	0.435547	15.2741
1876	PRMT5	131	0.0322913	23.2137	7207.31	0.454666	29.329
1877	UBAC1	25	0.00367614	3.28	950.836	0.38932	3.44167
1878	YAP1	96	0.0135878	9.67708	10531.9	0.449203	13.5418
1879	PIAS3	46	0.00721595	7.41304	1553.45	0.407734	8.1548
1880	NDRG1	80	0.0166664	8.35	10648.6	0.430982	9.69675
1881	RACK1	186	0.045279	27.8763	24376.7	0.474827	41.8493
1882	DLC1	41	0.00431422	1.60976	3304.79	0.387778	2.2854
1883	TUBB4B	127	0.0341997	21.3622	6368.07	0.471019	26.5815
1884	TUBB4A	80	0.017461	11.3625	4734.74	0.44837	12.4255
1885	TUBB3	81	0.0166974	9.66667	7704.36	0.448468	11.134
1886	CITED2	11	0.00204645	5.18182	74.3622	0.362195	5.78571
1887	CACNG2	18	0.00159264	3.22222	1176.36	0.378428	3.46606
1888	TUBA1B	96	0.0204301	11.4271	5589.66	0.450285	13.3351
1889	MICU1	5	0.00066623	2.2	110.791	0.358188	2.75
1890	CASP8AP2	19	0.0026408	7	204.482	0.365544	7.43333
1891	DMTF1	7	0.00110839	0.857143	57.7134	0.351994	1
1892	THOC1	37	0.00594939	7.21622	955.173	0.384587	7.77958
1893	RBX1	121	0.0238908	16.4463	10457.9	0.455522	24.3837
1894	DOPEY2	1	0.000642689	1	0	0.357783	0
1895	NUP153	69	0.0126977	13.8551	5732.07	0.444589	18.119
1896	MED12	60	0.00845525	15.3333	3925.41	0.43148	19.2882
1897	THRAP3	106	0.0269535	20.0566	4563.01	0.448223	24.0118
1898	MED13	30	0.00298796	17.3	203.847	0.369352	18.2438
1899	WDR1	70	0.0110459	10.6	3851.06	0.429004	12.5596
1900	OR10B1P	31	0.00616271	5.06452	733.074	0.417165	5.24444
1901	OXSR1	28	0.0054479	6.28571	1125.42	0.425145	6.66793
1902	RBM8A	58	0.0110651	10.8448	3066.44	0.422177	12.2361
1903	ARHGAP25	13	0.000786105	0.615385	273.498	0.344793	0.666667
1904	MAFB	18	0.00175629	5.33333	234.961	0.359189	5.70136
1905	ZBTB5	5	0.000481144	1.2	35.8011	0.340567	1.5
1906	PAN2	247	0.0513862	22.1984	18366.9	0.459236	47.5996
1907	SEC16A	87	0.0180969	13.0805	4334.67	0.442674	15.9418
1908	ARNT2	38	0.00293523	7	2159.1	0.39106	7.75612
1909	TMCC2	13	0.00165859	4.46154	161.085	0.375148	4.83333
1910	SGSM2	4	0.00120607	1	12.2164	0.366488	1.33333
1911	G3BP2	46	0.0144997	11.7609	896.098	0.433755	12.2219
1912	MRC2	10	0.00141762	1.1	137.86	0.362802	1.22222
1913	UBAP2L	39	0.0109216	5.79487	918.131	0.426379	5.95468
1914	TELO2	33	0.00644555	6.63636	1127.18	0.424443	7.61548
1915	TBC1D4	29	0.00693393	4.86207	1589.42	0.41157	5.16808
1916	TLK1	14	0.00188523	2.78571	110.513	0.361209	3
1917	TOX4	22	0.00397525	5.31818	305.872	0.381943	5.59633
1918	SETDB1	104	0.0214267	15.4904	6095.06	0.433755	18.4088
1919	TOMM70	27	0.00623889	5.2963	736.583	0.409154	5.5
1920	PSMD6	91	0.0144682	28.2418	3156.86	0.427888	33.9356
1921	MAGI2	13	0.00129428	2.92308	1324.57	0.355187	3.29091
1922	MED24	48	0.00523562	16.6042	2405.99	0.409643	18.9251
1923	CEP350	34	0.00452491	7.70588	974.522	0.399611	7.94755
1924	CEP170	95	0.013023	10.3263	8958.71	0.44054	14.6605
1925	RUSC2	11	0.0023753	2.27273	137.871	0.390096	2.5
1926	NOS1AP	24	0.00350096	2.29167	1038.53	0.404605	2.3913
1927	GAB2	35	0.0061785	15.5714	517.314	0.416743	16.1735
1928	ELMO1	8	0.00154654	1.25	244.317	0.37375	1.42857
1929	USP6NL	9	0.00175323	1.55556	100.734	0.382405	1.75
1930	RUBCN	7	0.00126726	3.28571	63.6815	0.367898	3.83333
1931	CEP57	85	0.019283	7.83529	8638.62	0.434994	8.61848
1932	PUM1	29	0.00812053	4.41379	632.119	0.424224	4.57143
1933	PPP6R2	28	0.00471094	6	1004	0.417971	6.25602
1934	UBE3C	37	0.0065161	6.32432	2438.04	0.427843	7.0041
1935	BZW1	23	0.00466194	3.86957	1173.11	0.406003	4.04545
1936	RAPGEF2	53	0.0111409	3.26415	2656.11	0.410338	3.94692
1937	NUP93	58	0.0138942	6.74138	3406.51	0.435916	7.52623
1938	KDM4A	41	0.0126683	20.4878	371.655	0.375765	21.3917
1939	TTI1	34	0.00588537	6.79412	1792.43	0.411983	7.83768
1940	IPO13	14	0.00375071	2.64286	346.141	0.403691	2.84615
1941	CEP135	74	0.00628546	10.8243	3810.79	0.405403	14.663
1942	IQCB1	138	0.0196633	8.38406	19232.7	0.442674	13.5786
1943	MDC1	124	0.0230072	16.0484	8074.04	0.442008	24.0881
1944	PDE4DIP	46	0.00442669	3.32609	2260.64	0.397679	3.73924
1945	TTC37	17	0.00620406	5.82353	152.33	0.407492	6.2125
1946	SOCS5	9	0.00247407	2.33333	132.185	0.40168	2.625
1947	CTR9	58	0.0115261	10.7241	3299.5	0.418652	11.8971
1948	IKBKE	275	0.0399029	15.9127	45134	0.474006	48.8765
1949	ISG15	127	0.0237737	10.063	7458.74	0.442388	13.8239
1950	NUP155	39	0.0111785	6.53846	1178.91	0.425189	6.81281
1951	GNA14	5	0.000653141	1	193.691	0.341642	1.25
1952	SEC24C	45	0.0106886	8.17778	2953.28	0.436333	8.60488
1953	ARPC2	47	0.0098544	10	1386.94	0.42453	10.7628
1954	SGK2	16	0.00428441	4.125	215.132	0.385596	4.4
1955	CTDSP2	7	0.000962416	0.857143	35.1488	0.348681	1
1956	NUBP2	36	0.00417711	3.38889	1986.64	0.403652	3.66389
1957	ACTR2	86	0.017209	14.7791	5891.07	0.447833	19.1979
1958	RGS6	9	0.00176702	1.11111	132.189	0.356511	1.25
1959	TCL1B	19	0.0016936	7.78947	947.917	0.377352	8.23333
1960	RNF7	34	0.00693032	9.64706	1208.67	0.400273	10.2334
1961	GDA	19	0.00246172	2.89474	422.281	0.370818	3.05556
1962	TRAF4	68	0.00758254	7.05882	6170.49	0.416616	10.0089
1963	RIN1	18	0.00325899	3.88889	486.024	0.394323	4.18182
1964	NCOR2	109	0.0196695	18.2477	7669.8	0.434764	25.0084
1965	NCOR1	142	0.0276626	26.0845	11468.9	0.442722	39.5537
1966	RNF14	24	0.00350807	4.91667	355.196	0.379616	5.1762
1967	NFE2L3	10	0.000670812	5	102.258	0.344851	5.55556
1968	PDIA4	47	0.00970936	8.06383	1775.04	0.417335	8.85169
1969	AKAP12	23	0.00408512	3	678.566	0.405363	3.13636
1970	IER2	14	0.0016427	2.07143	104.141	0.357596	2.23077
1971	CREB5	30	0.00227827	7.03333	1101.74	0.374499	7.31729
1972	PRDX6	53	0.0120349	9.56604	1968.14	0.425013	10.6218
1973	RBM39	92	0.0253052	21.1087	3857.74	0.457295	23.4267
1974	BRE	43	0.00702619	7	1708.29	0.407451	8.29092
1975	NR1D1	10	0.00209723	4.3	187.851	0.375697	4.77778
1976	CLOCK	30	0.00365301	9.03333	967.725	0.372363	10.2757
1977	BCAR1	63	0.0085307	11.0317	4562.38	0.417081	14.6384
1978	H2AFY	75	0.0217977	27.5867	2091.22	0.428825	28.7835
1979	CHD1L	48	0.00874558	7.125	2145.43	0.405003	7.64691
1980	SEC22B	45	0.00847694	6.02222	2911.91	0.408017	7.01895
1981	APBA3	10	0.0024572	3.1	131.72	0.401602	3.44444
1982	RAB3D	8	0.00107434	3.375	328.59	0.368657	3.85714
1983	CXCL14	5	0.000726644	2.6	65.0689	0.360828	3.25
1984	BAG2	99	0.0225082	16.6869	5356.19	0.45699	19.881
1985	BAG3	233	0.0296001	13.1416	61575	0.472264	38.5913
1986	BAG4	59	0.00984808	6.9322	7600.13	0.408017	8.64525
1987	TECR	42	0.00909387	10.0238	1588.73	0.425849	11.0007
1988	SCAMP1	14	0.00204002	3.57143	489.597	0.386503	3.85897
1989	VPS4B	26	0.00336016	4	747.417	0.397833	4.24123
1990	NPEPPS	41	0.00903562	6.4878	1096.5	0.412934	7.06694
1991	ADAMTS1	7	0.000399408	0.714286	233.245	0.329514	0.833333
1992	FXR2	72	0.0101498	7.31944	5458.84	0.428423	9.87153
1993	AKAP5	33	0.00790874	7.54545	773.55	0.385163	8.05625
1994	PSMF1	22	0.00251845	5.90909	307.98	0.366162	6.19048
1995	CHST10	6	0.00078441	0.666667	27.6885	0.344938	0.8
1996	STX8	25	0.00189851	3.36	1094.47	0.363701	3.53934
1997	MED20	74	0.00694175	8.45946	4910.69	0.404645	12.4701
1998	MAPK8IP1	28	0.00329154	7.21429	1608.58	0.411983	8.24214
[truncated: 2,115 more rows]

## Sheet: big hubs
		DC>66	EC	LAC	BC	CC	NC
3670	KRAS	73	0.00658689	1.9589	12002.5	0.423655	3.35578
3991	KRT40	88	0.00618746	2.19318	8880.09	0.406324	4.10644
2958	PTGER3	69	0.00299012	2.37681	9247.8	0.381943	4.13814
3662	KRT31	76	0.00657731	3.05263	6984.12	0.412355	4.42902
336	ANXA7	70	0.0105419	4.74286	4701.12	0.426866	5.67479
1283	FOXB1	77	0.00880961	4.11688	4718.3	0.404645	5.71952
622	LZTS2	81	0.00786386	3.87654	7330.24	0.41972	5.76581
3905	SCLT1	81	0.00694922	3.81481	8918.06	0.408951	5.79438
3403	MEOX2	71	0.00564295	3.66197	12315.8	0.405523	6.17983
1365	FTSJ1	87	0.0117195	5.13793	5348.44	0.428378	6.6719
1664	PTP4A3	84	0.00820613	4.04762	4095.51	0.398334	6.72066
1578	NUDC	69	0.0121193	5.97101	3980.6	0.429138	6.9539
799	SRPRB	75	0.0095113	4.17333	9969.7	0.428423	7.06589
672	CEP76	81	0.0142256	6.55556	3976.18	0.409439	7.24792
678	TCTN2	83	0.00559229	3.77108	8535.63	0.388658	7.26946
1083	TMEM216	95	0.00516261	2.98947	16011.5	0.407451	7.36701
2124	HIST1H2BC	112	0.0162159	4.75	5984.53	0.432341	7.4866
2125	HIST1H2BI	112	0.0162159	4.75	5984.53	0.432341	7.4866
2128	HIST1H2BF	112	0.0162159	4.75	5984.53	0.432341	7.4866
2129	HIST1H2BE	112	0.0162159	4.75	5984.53	0.432341	7.4866
2130	HIST1H2BG	112	0.0162159	4.75	5984.53	0.432341	7.4866
345	SLC25A6	73	0.0161068	7.17808	5432.83	0.446181	7.56414
72	HIST2H3C	77	0.0144187	6.42857	2585.28	0.419335	7.69642
1111	HIST2H3D	77	0.0144187	6.42857	2585.28	0.419335	7.69642
2649	HIST2H3A	77	0.0144187	6.42857	2585.28	0.419335	7.69642
59	ECT2	102	0.0153175	5.69608	8432.92	0.444829	7.72118
581	SPRTN	69	0.0129075	6.94203	1737.67	0.411735	7.75728
3607	IGBP1	86	0.0109289	5.54651	8537.81	0.429991	7.88626
3857	HIST1H2BD	115	0.0169186	5.08696	6376.06	0.432933	7.93376
1758	GABARAPL2	80	0.0096711	5.5875	8750.18	0.443008	7.98833
1454	RPGRIP1L	81	0.00715763	6.01235	4997.96	0.407573	8.15527
1393	TRIM29	79	0.016228	7.36709	2685.48	0.418908	8.22413
1164	SIRT6	100	0.0186798	7.07	5124.21	0.433116	8.232
3376	MPG	68	0.00985713	6.88235	3829.82	0.425541	8.31327
2424	TTC1	71	0.0119442	7.11268	4331.23	0.416026	8.41336
1931	CEP57	85	0.019283	7.83529	8638.62	0.434994	8.61848
1869	TOMM40	69	0.00674929	5.89855	4676.36	0.401132	8.88825
993	RIF1	78	0.0119527	6.78205	6248.83	0.427888	8.97469
615	MAP1LC3A	71	0.0120508	7.4507	5066.1	0.443438	8.99659
1721	LOC100996763	71	0.00380288	4.97183	5567.43	0.38585	9.00005
2102	NOTCH2NL	71	0.00380288	4.97183	5567.43	0.38585	9.00005
4113	CAPN1	72	0.0117171	6.47222	8445.18	0.434259	9.01526
880	CENPJ	73	0.00794586	6.9863	5318.22	0.407371	9.09216
497	BAG1	68	0.00981132	7.55882	4092.49	0.423394	9.12453
1867	HAX1	78	0.0125732	6.47436	14685.3	0.444156	9.37407
3207	PRKAB1	120	0.015188	5.125	9037.09	0.441344	9.44121
1773	CALCOCO2	73	0.00852532	6.90411	5213.35	0.416658	9.4458
3752	GNB2	78	0.0169564	8.5	5400.69	0.449743	9.462
1601	TNIK	96	0.0116158	6.44792	6819.96	0.428735	9.54728
1880	NDRG1	80	0.0166664	8.35	10648.6	0.430982	9.69675
1248	DNMT3L	69	0.0118323	8.01449	2999.48	0.400117	9.79797
1992	FXR2	72	0.0101498	7.31944	5458.84	0.428423	9.87153
2512	ZYX	82	0.0151126	8.21951	4533.58	0.427398	9.91945
3775	GNAI2	74	0.0092041	5.64865	16918.9	0.43339	9.98479
1962	TRAF4	68	0.00758254	7.05882	6170.49	0.416616	10.0089
2559	TLE1	71	0.0118956	8.30986	6073.49	0.405403	10.064
2600	TCEB1	71	0.010752	7.43662	4552.51	0.416068	10.0946
1614	NINL	83	0.00926455	7.48193	5775.09	0.415605	10.1361
1493	CNTRL	81	0.00739627	7.33333	4400.69	0.404565	10.1773
2562	TK1	77	0.0107155	7.07792	10507.8	0.436055	10.3352
1075	FZR1	76	0.00964304	7.32895	7448.25	0.417844	10.37
2711	SGTA	67	0.00922183	7.13433	8722.5	0.420149	10.38
241	TIMM50	76	0.0174611	8.78947	4103.58	0.446374	10.385
511	ATP6V1B2	74	0.0113855	7.98649	4869.64	0.428691	10.3883
5	CALU	67	0.0129927	8.98508	3659.31	0.443342	10.4034
3528	JAK3	68	0.00771984	8.58823	3460.26	0.4029	10.4095
3649	LGALS3	77	0.0107674	6.90909	13037.6	0.449645	10.4298
3626	SPICE1	70	0.00740431	8.22857	3335.64	0.408179	10.4736
1263	AGO2	70	0.0155708	9.12857	4301.59	0.447735	10.5147
2560	TJP1	67	0.0115157	8.91045	5981.48	0.437261	10.552
369	ALB	80	0.00954908	5.9875	14152.2	0.431661	10.5529
3237	PPM1G	76	0.0158527	9.84211	3292.49	0.428423	10.5706
3981	ESRRB	74	0.0151272	9.28378	4191.28	0.43157	10.7151
1777	FLOT1	76	0.0148607	9.27632	6966.02	0.434489	10.7195
3733	HMGB1	83	0.0146692	8.90361	7227.61	0.445407	10.8116
117	BSG	73	0.00928397	6.08219	8235.99	0.423002	10.8408
2324	RAE1	80	0.0135267	8.35	5561.93	0.433572	10.8418
2596	TCF3	84	0.0128719	7.88095	5545.13	0.42418	10.8424
591	FBF1	90	0.0111837	7.5	8869.4	0.443629	10.9351
1269	CACYBP	70	0.0123844	9.08571	4892.08	0.439927	10.9587
3494	TXLNA	68	0.00750014	8.39706	5622.66	0.41742	11.0359
3313	MTNR1A	76	0.0122737	8.47368	6571.13	0.426291	11.1045
1885	TUBB3	81	0.0166974	9.66667	7704.36	0.448468	11.134
3205	PRKAA1	80	0.0129497	8.4	9150.66	0.452963	11.1864
2098	DNAJA3	69	0.0153184	10.6232	4316.7	0.455371	11.2214
1803	LRPPRC	83	0.0209212	9.74699	5445.66	0.457346	11.2221
923	UBQLN4	79	0.00834648	7.06329	10290.9	0.417844	11.2437
3604	AMOT	71	0.0107454	8.73239	5936.17	0.442865	11.2482
2883	RAB2A	69	0.00887281	9.44928	3643.85	0.412976	11.2536
1089	LUZP4	77	0.0141601	9.41559	4004.18	0.396223	11.3341
1527	GCN1	67	0.0189589	10.6418	3410.55	0.447151	11.3378
2385	GSTK1	81	0.0107157	7.12346	6767.96	0.425541	11.3459
460	CLU	76	0.0129573	8.69737	15476.3	0.462646	11.3877
3684	KIF5B	82	0.0142467	8.30488	8874.93	0.438286	11.397
93	DNM2	78	0.0142895	9.24359	9272.89	0.45898	11.4466
195	EPB41	108	0.0152645	7.80556	14725.2	0.459185	11.4607
2438	TRIP6	104	0.00927199	6.21154	14680.4	0.428066	11.4634
4098	NEDD1	79	0.0128971	9.92405	4112.54	0.412479	11.4749
2899	PTPRJ	68	0.00711509	8.64706	8406.76	0.429093	11.4792
161	FAS	72	0.00917568	8.70833	9998.3	0.434167	11.482
945	NPLOC4	67	0.0103135	8.86567	5570.38	0.423481	11.4898
3245	PPIB	75	0.0161156	10.0667	4155.72	0.440304	11.5165
1420	KIAA0368	90	0.0151583	10.0667	7269.62	0.443629	11.5939
320	CD4	78	0.0136958	9.10256	8454.91	0.424399	11.6254
1153	PIAS4	81	0.0122389	9.7284	5207.56	0.427754	11.6588
2417	TUBB2A	77	0.0163499	10.2468	5282.66	0.449006	11.6643
2913	PTMA	80	0.0163606	10.5875	3639.87	0.421571	11.6857
2272	FUBP1	68	0.0156441	10.1029	3612.14	0.432751	11.7137
2713	SGK1	74	0.0116635	8.58108	5857.69	0.422003	11.7539
2595	TYK2	67	0.010497	9.76119	3961.42	0.41414	11.9426
2761	RPS6KA1	67	0.01055	9.01492	4957.05	0.434305	12.0277
1307	TCTN3	120	0.00818047	4.49167	18448.1	0.401876	12.0306
2700	SIAH1	96	0.0146146	8.09375	10213.8	0.427621	12.063
3749	GOLGA2	124	0.0139952	5.93548	21574.5	0.44793	12.0903
2292	KHSRP	67	0.0208708	11.4627	2641.02	0.444829	12.1457
2216	YES1	80	0.0115011	9.5	7531.68	0.4443	12.1944
4028	GADD45A	78	0.0155163	9.55128	5011.19	0.422611	12.2328
153	ARF6	109	0.0153682	7.27523	11383	0.451819	12.3286
2260	CCNA1	71	0.0127689	10.9577	2499.94	0.425365	12.3604
157	ARAF	75	0.0127241	10.2	3916.46	0.427843	12.3806
2220	XRCC1	75	0.012409	7.81333	10442.2	0.434672	12.3879
1884	TUBB4A	80	0.017461	11.3625	4734.74	0.44837	12.4255
3430	MAX	75	0.0135879	9.50667	4422.82	0.429946	12.4321
1097	GOLT1B	85	0.00599135	7.37647	6690.86	0.394474	12.4468
3676	KPNA1	82	0.017698	10.5	7410.77	0.448957	12.4639
1997	MED20	74	0.00694175	8.45946	4910.69	0.404645	12.4701
2279	TSC22D1	110	0.0133458	7.02727	10691	0.429586	12.4911
1899	WDR1	70	0.0110459	10.6	3851.06	0.429004	12.5596
3679	KIF11	82	0.016575	10.6341	5193.45	0.430756	12.5603
1722	TFG	71	0.0140386	10.3521	7597.29	0.433253	12.5671
2734	SDCBP	103	0.0099782	6.50485	17030.6	0.427977	12.5926
1751	CEP162	68	0.00752579	10.8824	2368.44	0.402703	12.689
67	DVL2	86	0.0126924	9.63954	7865.48	0.446132	12.6997
610	LNX1	93	0.00866321	5.66667	18402.9	0.438941	12.7152
4056	DAB2	69	0.0111369	11.6957	3875.36	0.43675	12.7693
1400	NUP62	68	0.0112811	9.57353	5340.37	0.420493	12.7888
3172	NUMA1	73	0.0192197	12.0411	2778.93	0.441107	12.7986
2793	TRIM21	75	0.0164278	10.68	5037.83	0.433755	12.8132
2021	PDLIM7	86	0.0142905	10.314	5549.39	0.440587	12.8513
148	ARHGDIA	69	0.0128079	10.5507	4571.45	0.435363	12.8718
1603	XPO7	67	0.0134079	11.6866	4310.28	0.43148	12.9495
3003	PSEN1	71	0.00811741	8.73239	7290.16	0.435178	12.9634
3922	FKBP5	73	0.0130608	10.4521	5907.45	0.45699	12.9652
1116	TERF2IP	88	0.014594	9.20454	6596.39	0.418865	12.971
3844	HCFC1	67	0.0143691	11	4509.16	0.442008	13.0245
3726	NR4A1	81	0.0144474	11.6914	4826.53	0.440965	13.0485
3231	PPP2CB	85	0.0125126	9.49412	7069.61	0.443056	13.1084
291	CDK6	69	0.0107358	10.2609	6320.62	0.434718	13.1352
3458	NCBP1	82	0.0186422	11.0854	5847.23	0.43481	13.1762
3678	TMEM17	164	0.00903529	3.53049	36878.4	0.422915	13.2076
383	AES	75	0.0062709	8.90667	7543.6	0.414851	13.2527
3835	RC3H1	117	0.0220389	10.7778	4416.31	0.413974	13.2591
2137	AXIN1	69	0.011115	11.4783	3439.28	0.43157	13.2709
1888	TUBA1B	96	0.0204301	11.4271	5589.66	0.450285	13.3351
1832	PDCD6	72	0.0155469	11.8611	3620.2	0.43866	13.3608
2179	USP11	90	0.0139687	9.7	6414.36	0.437913	13.4018
3131	PGR	67	0.0110753	11.1642	3107.3	0.423307	13.4147
1301	SENP3	86	0.0190482	11.2093	4458.49	0.443103	13.4433
3098	RAD51	74	0.0114051	9.91892	7517.04	0.429901	13.4735
3642	HSF1	83	0.0126847	9.46988	9066.7	0.428333	13.518
1878	YAP1	96	0.0135878	9.67708	10531.9	0.449203	13.5418
1942	IQCB1	138	0.0196633	8.38406	19232.7	0.442674	13.5786
888	LRIF1	102	0.0149432	9.5	9831.68	0.420149	13.5896
2624	SVIL	75	0.0124183	12.1067	4359.27	0.432114	13.6103
713	CDC73	77	0.0141485	10.9091	6470.55	0.433618	13.6115
1673	FGFR1OP	68	0.00553638	10.0441	4477.62	0.407048	13.6124
674	NANOG	116	0.015688	8.13793	10223	0.429407	13.6424
3056	RELB	71	0.0153064	12.7606	1695.85	0.423961	13.6522
31	EIF4B	81	0.0196206	12.0617	3066.51	0.43988	13.7604
175	APEX1	71	0.0159447	12.2254	3868.57	0.449153	13.7685
1949	ISG15	127	0.0237737	10.063	7458.74	0.442388	13.8239
3987	ERG	72	0.0183821	13.0417	1769.73	0.43866	13.8301
3461	NASP	71	0.0182395	13.1831	2419.19	0.426423	13.8514
2337	NCK2	83	0.00757855	8.75904	7071.01	0.427977	13.8705
1294	FBXO25	134	0.0230965	9.76866	9106.97	0.451719	13.8981
2639	STK11	97	0.0123111	8.3299	17533.2	0.443103	13.9423
2090	LATS1	75	0.00877153	9.13333	7201.47	0.43504	13.9622
3335	PCMT1	85	0.0186148	10.5412	6958.38	0.443008	13.9852
1837	PDCD6IP	83	0.0135925	10.4337	7585.15	0.450433	14.0435
1655	CHEK2	89	0.0119476	8.74157	15584.7	0.440918	14.063
804	SMURF2	94	0.0116481	9.52128	9278.72	0.441676	14.0765
3265	POLR2B	70	0.0145203	10.9571	4671.94	0.444252	14.1155
3619	DNAJB1	75	0.0152579	11.64	5213.81	0.455018	14.1179
3068	RBL1	67	0.0112203	11.2985	4372.18	0.43307	14.1764
1050	UBR5	92	0.0171873	12.163	4983.74	0.447151	14.1857
1435	POT1	100	0.0136688	8.02	13004.9	0.42453	14.2266
574	A2M	70	0.00685853	7.3	20550.8	0.424793	14.2323
808	CCAR2	92	0.0207113	11.8152	4977.07	0.447394	14.2346
217	CSNK1A1	81	0.0164608	11.2346	7453.67	0.454968	14.2739
3882	PDIA3	84	0.0168688	11.5119	8313.13	0.462126	14.2936
2598	TCF4	105	0.0125195	8.25714	16449.5	0.44106	14.2998
2552	TNF	67	0.00767618	9.43284	17052	0.410543	14.3191
53	EEF1A2	89	0.0203341	11.7191	5895.23	0.438099	14.338
3023	MAPK9	81	0.0104255	9.76543	7877.93	0.444541	14.3418
1573	AHCYL1	93	0.0100409	9.50538	6932.98	0.426955	14.3521
2884	RAB1A	95	0.0113544	8.91579	7495.32	0.418951	14.3703
2529	TPR	67	0.0181939	13.806	1391.69	0.438894	14.381
3673	IPO5	82	0.0178338	12.3049	4076.97	0.447443	14.3882
1500	RIPK3	89	0.0174163	12.573	3852.54	0.427487	14.4026
2695	SKI	98	0.0199328	12.0714	4669.68	0.43675	14.4136
1169	GTSE1	81	0.00895509	10.1852	4166.55	0.414934	14.4378
4105	CAPZB	74	0.0185727	12.8649	3880.24	0.440918	14.4378
152	RHOA	104	0.0123884	8.06731	12948.6	0.437028	14.4657
1769	SPRY2	76	0.00504004	7.5	11437.8	0.404486	14.5375
4108	CAPZA1	82	0.0197276	12.8902	3799.15	0.442436	14.5447
287	CDK5	85	0.0137227	11.0353	9650.37	0.463167	14.55
3546	ITGB1	80	0.0123511	10.175	9892.4	0.434994	14.5804
3806	GARS	82	0.0158707	11.7073	3841.56	0.427621	14.5821
493	BCL2	80	0.013185	12.1	5345.56	0.441913	14.613
1577	PTGES3	79	0.0146578	12.0633	4941.65	0.449203	14.6239
3569	MGMT	77	0.0205819	13.6104	1557.78	0.4282	14.6484
2319	PIK3R3	75	0.00801759	10.16	11363.1	0.431434	14.6584
1924	CEP170	95	0.013023	10.3263	8958.71	0.44054	14.6605
1941	CEP135	74	0.00628546	10.8243	3810.79	0.405403	14.663
4084	CTNNA1	81	0.0147238	11.3086	10419.3	0.462386	14.6667
3979	ETS1	68	0.0111603	11.8235	5604.53	0.437261	14.6781
2677	TGFBR2	75	0.00786754	9.29333	11495.4	0.432979	14.7169
3926	FHL2	77	0.0113085	10.2857	11070	0.451026	14.7224
3632	HSPA6	68	0.0153366	12.7941	2810.21	0.439551	14.7564
2549	TNFRSF1B	93	0.017088	12.1613	3167.24	0.429856	14.7997
2912	PTPN1	105	0.0128484	9.25714	26509.7	0.458673	14.8374
1526	IMMT	98	0.0176443	10.9592	9884.57	0.452365	14.8437
1297	PHGDH	83	0.0232551	13.5542	4754.07	0.46078	14.8494
259	COPB1	69	0.0141868	11.3188	5578.11	0.454114	14.8516
3405	MAP3K5	78	0.0136496	11.8846	8464.4	0.441865	14.8611
589	HAUS1	81	0.00976979	10.2222	6485.71	0.41725	14.9152
1665	KAT7	70	0.0173382	13.9	3566.53	0.430081	14.9211
2308	YBX3	72	0.0212662	13.9167	2147.72	0.42691	14.9961
2190	GAN	112	0.022112	11.3393	7453.99	0.423481	15.0141
2569	THRA	71	0.0107922	11.4507	3794.08	0.414057	15.0285
282	CDKN1B	76	0.0158484	13.3553	2881.91	0.444493	15.0489
3727	HMGA1	74	0.0175141	13.6757	3623.75	0.446181	15.0765
2791	SSBP1	69	0.0190231	13.7391	3013.35	0.43866	15.1008
2399	UBE2N	82	0.0144612	12.2073	4953.85	0.439504	15.156
1849	NCOA2	78	0.0141882	13.0385	3849.33	0.4146	15.1687
3104	RAB5C	88	0.0148624	11.375	8506.53	0.443821	15.2372
1875	TUBGCP3	91	0.0195361	13.3956	4911.14	0.435547	15.2741
2487	TP63	81	0.0164532	12.4938	6724.52	0.43587	15.2803
782	MMS19	108	0.0133926	7.26852	15089.9	0.449595	15.3111
919	SMARCAD1	82	0.0178848	13.6829	3024.74	0.424224	15.3283
2181	USP9X	107	0.0201183	12.271	7916.93	0.460007	15.3565
1337	UBXN7	71	0.01209	12.6056	6543.76	0.440021	15.4353
2554	TMPO	94	0.0225801	12.8723	5839.47	0.445697	15.4508
569	DTNBP1	87	0.00419084	5.62069	11131.3	0.397833	15.4722
3043	PLEC	83	0.0204724	13.4819	4551.75	0.452963	15.5022
2557	TLN1	84	0.0189479	13.5	8300.01	0.450038	15.5518
2413	TXN	97	0.0195071	12.1753	10131.6	0.460161	15.5582
3735	GRK5	112	0.0195503	10.25	12787.8	0.433893	15.5716
1824	RANBP9	90	0.0147099	9.93333	16850.4	0.463742	15.6412
3355	PA2G4	88	0.022345	14.1591	4225.24	0.453613	15.6543
2658	SMARCD1	79	0.0161022	13.7975	5035.34	0.436611	15.6696
507	ATR	82	0.0137074	11.5976	9189.01	0.443821	15.7954
2253	HERC2	111	0.0136194	8.85586	12752.1	0.433755	15.8022
481	CHEK1	79	0.0178794	13.1772	11561.7	0.454767	15.8222
2219	TMEM189-UBE2V1	72	0.0102015	12.4722	6713.99	0.42196	15.8797
3615	IARS	81	0.0201793	13.8148	4988.8	0.466266	15.8844
297	CDH1	101	0.0149121	10.8218	12085.9	0.455825	15.8916
490	BCL6	72	0.0109517	11.5694	6582.16	0.421053	15.8947
1907	SEC16A	87	0.0180969	13.0805	4334.67	0.442674	15.9418
517	ATP5C1	70	0.0151516	13.2571	5119.61	0.452963	15.9561
1842	ABI1	76	0.00816219	11.1184	4574.81	0.406445	15.9647
3193	PRKCB	93	0.0157979	11.5161	11465.3	0.450334	15.9968
2432	TSG101	105	0.0152327	10.2381	14051.5	0.455775	16.0036
2091	MTA1	74	0.0132628	12.9459	5230.69	0.439457	16.0083
1215	NME1-NME2	93	0.0129353	11.7312	4494.73	0.422958	16.0297
3285	NME2	93	0.0129353	11.7312	4494.73	0.422958	16.0297
227	CSE1L	84	0.0208994	13.5238	5910.47	0.456331	16.0522
2463	TRADD	69	0.0128671	14.4058	2113.01	0.427665	16.0714
3246	PPIA	76	0.0201689	14.6842	4230.83	0.457652	16.1072
3298	NF2	130	0.0201204	9.73846	12964.8	0.444589	16.1222
3297	NFATC1	100	0.0168752	11.76	5523.05	0.431661	16.1494
3060	REL	111	0.0146795	10.0721	15902.3	0.445407	16.2122
332	CCNB1	105	0.0173717	11.619	7948.55	0.442151	16.3275
3527	JUP	92	0.0181325	11.8152	8940.92	0.456787	16.3384
2586	PRDX2	70	0.0137689	13.6571	4160.91	0.43988	16.3622
2050	BCLAF1	72	0.0206795	14.75	2827.49	0.447784	16.3701
4044	DCTN1	127	0.0148077	8.35433	14988.4	0.449301	16.3768
2675	TGM2	92	0.0162129	11.4348	12663.4	0.45527	16.4119
3292	NFKBIB	70	0.0156919	14.9143	3422.86	0.445552	16.5161
780	WDR77	76	0.0197892	14.4079	3731.96	0.446277	16.5371
1857	SEC23A	81	0.0191991	14.358	4979.1	0.436055	16.5625
3407	MEN1	82	0.0210461	15.4878	1890.58	0.418482	16.5882
2477	DYNLL1	124	0.0168465	9.37097	16489.2	0.445745	16.7335
3064	RBM4	76	0.0199018	15.4868	4290.53	0.435916	16.7702
2397	UBE2L3	91	0.0150404	12.6923	7888.67	0.443629	16.827
1287	RNF11	84	0.0115952	13.2024	4859.14	0.439363	16.835
2396	UBE3A	101	0.0184155	13.1881	10175.1	0.465158	16.8512
2025	RPS6KA5	75	0.0184	15.5733	4195.83	0.430351	16.8518
218	CSK	70	0.00966203	12.0857	6601.15	0.437819	16.8893
2518	ZBTB16	84	0.0136023	13.2262	10369.5	0.430531	16.9207
2423	DNAJC7	70	0.0163351	15.2429	2506.41	0.441676	16.9621
3957	FASN	75	0.0226596	15.56	2984.57	0.449399	16.9911
1732	DNAJA2	67	0.019123	16.0149	2504.47	0.452714	16.999
199	CTTN	89	0.0170922	13.5393	6588.53	0.453463	17.0006
2064	NOLC1	81	0.0190679	15.0494	4105.32	0.444877	17.0054
2652	SMARCE1	96	0.0168197	13.4271	8389.51	0.43852	17.0366
3487	SMAD7	70	0.0109846	13.9857	3599.99	0.427532	17.0419
3089	RANGAP1	85	0.0148192	12.3529	8273.69	0.446132	17.1084
648	PCGF1	70	0.0136573	14.3	2393.33	0.403019	17.1362
3099	RAD23B	106	0.018924	13.3962	6970.17	0.436009	17.1544
288	CDK4	107	0.0191477	11.8037	13889	0.462438	17.1956
1850	CARM1	75	0.019682	16.36	2421.79	0.434305	17.2405
1766	HSPH1	80	0.020104	15.5	2011.38	0.436379	17.3357
3017	MAP2K1	88	0.0127911	11.4091	11665.2	0.456078	17.3368
3130	SLC25A3	88	0.0184095	13.3409	6351.36	0.44106	17.3644
290	CDK7	70	0.0125942	12.4571	7141.07	0.438286	17.3781
176	XIAP	98	0.0122398	12.0408	8045.61	0.434122	17.4021
3459	NBN	83	0.0165021	14.4458	3755.09	0.420106	17.4959
386	AP2B1	77	0.0153705	13.4805	6762.59	0.450778	17.4972
2367	VDAC2	81	0.0136359	13.0247	5877.55	0.441296	17.5297
532	ATP1A1	95	0.017478	13.4632	6859.58	0.458775	17.5314
1377	LATS2	92	0.0112764	10.7935	7749.94	0.43148	17.5749
2325	IRS4	97	0.0202947	14.0928	6222.77	0.45939	17.5831
2646	STAT5A	77	0.0107373	13.2857	8208.97	0.441202	17.5891
422	ACTN4	96	0.0189081	13.6458	8528.74	0.453563	17.5912
421	ACTN1	103	0.0174549	12.6699	9064.77	0.452117	17.6324
4086	CTBP1	94	0.0148348	12.9468	9471.18	0.453063	17.7306
3051	RFC1	67	0.0162318	15.5224	1946.16	0.425189	17.7428
824	RPTOR	78	0.0109029	10.1282	8733.29	0.436703	17.7562
174	BIRC2	82	0.0111592	13.7927	4623.24	0.433024	17.7731
3367	MSH2	97	0.01792	13.0722	9385.36	0.448126	17.872
1095	UBXN1	97	0.0152213	12.7629	7300.87	0.437168	18.0198
3758	IFI16	158	0.0200218	7.65823	20524.6	0.455674	18.021
595	UBASH3B	77	0.0170543	16.039	2566.06	0.443869	18.0565
2715	SRSF2	101	0.0219654	15.2277	6303.98	0.450729	18.0592
2407	UBE2D3	118	0.0178389	11.5339	10374	0.443438	18.0884
3620	HSPE1	95	0.0151734	12.4737	7118.78	0.429093	18.1053
1895	NUP153	69	0.0126977	13.8551	5732.07	0.444589	18.119
2524	TRAF1	109	0.0149467	12.4679	11202.6	0.440682	18.1696
1137	WWOX	144	0.0256424	12.3194	11242.8	0.447784	18.1964
3868	GTF2I	92	0.0245541	16.4239	5996.96	0.454314	18.2169
2060	VPRBP	81	0.0190199	15.679	3416.43	0.432478	18.2186
2307	KRTAP10-3	68	0.00347666	10.0147	8212.69	0.383761	18.2569
2927	ATXN1	124	0.0166913	9.24194	20607.9	0.436055	18.2744
3445	NDUFS3	67	0.0112988	12.2239	5892.49	0.43216	18.3005
180	AIRE	72	0.0201836	17.7083	1827.04	0.432296	18.3247
1521	BRD4	75	0.017205	16.56	2988.05	0.411365	18.3446
954	AMBRA1	69	0.0143452	17.2609	1573.84	0.425761	18.3461
1918	SETDB1	104	0.0214267	15.4904	6095.06	0.433755	18.4088
3074	RASA1	89	0.0118792	14	9513.2	0.460161	18.4999
142	BCR	80	0.0146203	15.5125	5760.84	0.451075	18.5277
1552	EHMT2	84	0.0153767	16.2143	4026.61	0.419378	18.5817
2536	TPM3	94	0.0187587	13.8617	8612.45	0.45527	18.5935
2088	SMC3	104	0.0262862	15.8173	5932.88	0.456483	18.5995
2823	SOD1	100	0.0113892	11.16	8579.68	0.417844	18.639
2370	VDAC1	103	0.0156554	12.4757	7629.83	0.445842	18.6851
109	BTK	80	0.0119309	13.175	6443.55	0.440493	18.7038
1671	FAF1	99	0.0194355	14.2727	5041.55	0.43866	18.7127
300	CDC42	135	0.0154741	9.02963	18752.9	0.449792	18.7201
1637	PHB2	118	0.0224585	12.9661	11685.4	0.453313	18.732
2081	HGS	135	0.0157308	9.02222	28757.9	0.473951	18.7515
94	DYNC1H1	101	0.0261114	15.7822	6502.25	0.466372	18.8127
3842	HCK	76	0.00965315	14.3684	11990.9	0.448077	18.8689
2540	TP73	89	0.0169161	15.2472	5120.98	0.442626	18.9554
2087	PRPF4	80	0.0203148	15.4125	5685.17	0.445407	18.9769
1866	TAB1	84	0.0173159	16.1071	7768.31	0.456179	18.9805
3350	PAK2	121	0.0213485	13.1983	10547.6	0.46011	19.0067
2365	VDR	80	0.0107761	14.275	5046.73	0.424618	19.0311
3854	HIST1H1A	93	0.0196087	15.8495	4959.85	0.420278	19.0546
267	CFTR	144	0.0190579	10.2639	24561.4	0.451967	19.0865
649	CBX2	73	0.0173664	17.7397	2166.03	0.394058	19.1146
1957	ACTR2	86	0.017209	14.7791	5891.07	0.447833	19.1979
3278	NOTCH1	136	0.0205967	11.7647	16111.9	0.46479	19.2509
2612	MAP3K7	95	0.0147125	14.3895	6858.64	0.447589	19.2952
3433	MAPT	100	0.0191998	15.94	8615.35	0.470912	19.3027
2347	TAGLN2	87	0.0159591	14.908	6802.62	0.435547	19.321
2213	YY1	95	0.0187265	15.5263	7913.27	0.45167	19.3629
3664	KRT18	95	0.0235574	16.4632	8947.12	0.460161	19.4189
385	AP2A1	70	0.0151056	16.5571	3491.16	0.447394	19.4272
2661	SMARCB1	83	0.0161752	15.9639	5434.8	0.452814	19.4358
178	APC	137	0.0161295	8.93431	30671.3	0.449399	19.4481
3465	MYOD1	72	0.0160242	17.5	2930.41	0.425982	19.4559
1149	LUC7L2	95	0.0198158	15.7579	6694.39	0.45167	19.456
1675	HNRNPUL1	86	0.0216363	17.1628	5010.06	0.443486	19.4814
2408	UBA1	107	0.0193669	12.8131	12125.9	0.448223	19.4976
1783	PSME3	108	0.016959	14.5648	11391.5	0.439316	19.5341
64	E2F1	103	0.0172076	14.3981	10003	0.440257	19.5975
1194	UBQLN1	111	0.0140968	11.4234	27210.2	0.451422	19.6056
2298	PIAS1	93	0.0138057	13.9032	8567.07	0.438099	19.6154
1873	RBM14	80	0.0233006	18.4625	1818.72	0.439457	19.6208
2698	RBM14-RBM4	80	0.0233006	18.4625	1818.72	0.439457	19.6208
3424	MCC	195	0.0234961	7.44615	27865.4	0.460264	19.689
2411	UBB	131	0.0261993	14.5878	13005	0.479589	19.8172
2616	TAF1	68	0.0168109	17.75	1725.67	0.408098	19.8643
1984	BAG2	99	0.0225082	16.6869	5356.19	0.45699	19.881
333	CCNA2	89	0.0141347	14.8652	5173.91	0.429676	19.8893
366	ALDOA	80	0.0181391	16.1875	5573.71	0.453013	19.9349
3351	PRDX1	107	0.0266294	16	9485.78	0.46109	19.9398
1371	FKBP8	77	0.0119942	18.3117	5463.07	0.43527	20.0419
1115	ANLN	90	0.0113865	14.5	3578.49	0.408179	20.0424
2372	VAV1	77	0.0106493	15.0909	4236.8	0.435732	20.0583
25	ELAVL1	88	0.0257099	18.4545	3064.47	0.449645	20.0728
341	ANXA2	113	0.0280225	16.2212	9674.8	0.474553	20.0804
239	CRKL	96	0.0120707	12.9688	11587.9	0.445794	20.1142
3606	IGF1R	81	0.0149121	15.6667	10525.3	0.466266	20.1361
2498	RAB7A	116	0.0165125	11.6293	15492.4	0.447784	20.1709
3703	HRAS	134	0.0122465	7.98507	33525.9	0.454767	20.1988
6	CALR	92	0.0186696	14.3043	14743.1	0.467592	20.2308
3296	NFATC2	132	0.0227013	13.0303	12167.4	0.444733	20.2392
3187	PRKCZ	93	0.0148088	14.1613	9591.54	0.457194	20.263
3092	RAN	120	0.0252516	14.1583	11335.9	0.450433	20.3315
4003	EPRS	88	0.0234715	16.9432	3730.59	0.457805	20.3521
520	ATP5B	106	0.0271032	17.2736	9105.92	0.457397	20.3567
3861	HIST1H1C	72	0.0235638	19.1667	1297.5	0.43504	20.4027
1629	RALY	67	0.0217055	19.7612	2195.17	0.423219	20.4462
3365	MSN	106	0.0171357	13.8208	9391.98	0.437819	20.4578
3851	HSD17B10	90	0.0191605	15.2444	7283.51	0.45522	20.522
1277	PELP1	80	0.0240086	19.7125	2156.29	0.439175	20.571
426	ACTA1	113	0.0193921	13.3894	12631.6	0.464685	20.6867
2758	RPS6KB2	155	0.0332704	15.1548	6972.04	0.451026	20.6914
3349	PAK1	105	0.0224077	16.6381	8616.85	0.466583	20.6933
2694	SKP2	93	0.0162955	15.6344	5265.21	0.439457	20.733
1508	SF3B2	94	0.0256461	18.5319	4849.61	0.449448	20.7637
3557	IRAK1	94	0.0177164	15.617	7056.16	0.448957	20.7959
202	EMD	110	0.0255127	16.5727	8638.55	0.462126	20.7964
1586	H3F3AP4	95	0.0220658	18.5579	2576.19	0.422611	20.8612
3853	H3F3A	95	0.0220658	18.5579	2576.19	0.422611	20.8612
3855	H3F3B	95	0.0220658	18.5579	2576.19	0.422611	20.8612
3963	PTK2B	77	0.00821847	14.5974	8039.93	0.425233	20.8808
1598	NCOA6	79	0.0137965	16.557	5383.05	0.429004	20.8876
47	EEF1G	108	0.0266458	16.7222	10230.3	0.467167	21.0634
1190	SH3KBP1	119	0.0151131	12.9412	13942.4	0.45167	21.076
213	CSNK1E	98	0.0126781	12.2347	10247.3	0.451918	21.0925
1042	LOC400927-CSNK1E	98	0.0126781	12.2347	10247.3	0.451918	21.0925
1797	G3BP1	91	0.0227221	16.4066	5840.98	0.458929	21.1322
277	CEBPA	81	0.0125583	14.7407	6560.05	0.423961	21.1821
2363	EZR	108	0.0182537	14.1019	17576.7	0.459955	21.2654
2447	TRIM24	67	0.0184	20.3433	1614.16	0.423002	21.3255
3341	PCBP2	76	0.0226731	19.75	2947.33	0.441107	21.4648
2877	TRIM27	151	0.016067	9.92053	24563.1	0.447492	21.482
1856	NXF1	83	0.0168365	16.6747	5126.56	0.423874	21.4985
283	CDKN2A	145	0.0264303	13.931	29961.5	0.462022	21.5252
353	AMFR	86	0.0127104	15.1395	6554.91	0.426777	21.5479
302	CDC20	97	0.019926	17.5876	5445.75	0.451868	21.6056
2378	UQCRC2	94	0.0163625	16.0426	4600.69	0.441533	21.6315
98	SSX2IP	107	0.0111835	13.1682	8770.75	0.435409	21.6352
1305	SERBP1	89	0.0269621	20.4831	2812.59	0.45623	21.718
2210	SF1	118	0.0246574	16.5169	7987.99	0.442103	21.7842
210	CSNK2A2	146	0.0233729	12.5205	24817.8	0.463585	21.7875
2493	SHFM1	93	0.015413	18.0323	4410.4	0.426379	21.8352
1086	U2AF1L5	73	0.0194208	20.4658	1581.13	0.426645	21.8898
2592	U2AF1	73	0.0194208	20.4658	1581.13	0.426645	21.8898
962	OTUB1	151	0.0249258	12.7285	16038.4	0.461763	22.0191
2676	TGFBR1	115	0.0128373	11.3043	17284.3	0.441344	22.0443
3470	MYO1C	107	0.0197985	16.3364	8114.05	0.455119	22.0531
1125	MBD3	68	0.0141362	19.1471	1677.97	0.406726	22.0571
3559	INSR	93	0.0109782	14.6667	8343.6	0.439833	22.1374
3554	IRS1	86	0.0151876	17.593	5488.79	0.468444	22.2434
2580	TERF2	147	0.0208335	11.2721	17916.3	0.440776	22.2604
2911	PTPN6	79	0.00931588	16.0127	5631.57	0.431842	22.2836
235	CRY1	130	0.0260148	14.3846	8282.5	0.438613	22.2864
1625	MAPRE1	108	0.0197089	15.963	10151.6	0.465053	22.2928
2421	TUBA4A	120	0.0282988	18.1917	11437.1	0.466689	22.2945
1695	AHSA1	127	0.0275776	16.3543	8956.11	0.461349	22.3051
3108	PIN1	166	0.0256989	12.8072	27050.5	0.471397	22.3172
3202	PRKACA	170	0.0192997	8.02941	60053.2	0.472264	22.3203
1589	TAB2	95	0.02137	19.3263	5350.85	0.464108	22.423
3103	RAC1	148	0.0210343	10.7365	30791.5	0.451273	22.4416
2150	MED23	102	0.011774	12.6471	8802.62	0.43403	22.4583
2177	SMC1A	99	0.023986	18.4242	5970.7	0.45063	22.4724
2067	AURKB	124	0.0288856	17.6371	7568.1	0.463847	22.4803
1617	PAXIP1	156	0.0248966	12.4872	25022.4	0.45694	22.5055
3496	SMAD1	110	0.0142116	13.6455	15558.3	0.458264	22.5123
2454	PABPC4	97	0.0284021	20.9691	3651.13	0.446617	22.5226
3818	GAB1	80	0.0081517	14.4625	5162.69	0.426955	22.6301
663	MYO19	94	0.0109411	15.734	4394.63	0.405923	22.7607
50	EEF1D	118	0.0271881	17.5254	11063.6	0.472481	22.8173
979	FBXW7	127	0.0156307	11.3937	16257.5	0.443534	22.8414
1431	NEDD4L	151	0.0130592	6.74172	38797.6	0.444589	22.961
2052	HDAC4	114	0.0211976	17.2368	10586.2	0.451521	23.0488
3356	P4HB	98	0.0240176	19.0408	6043.83	0.46011	23.0527
230	CRY2	133	0.0263036	14.7669	8444.15	0.446084	23.0795
2010	COPS2	94	0.0226101	18.7979	5938.23	0.428155	23.1253
3636	HSPA1L	137	0.0275309	16.1898	17696.4	0.465422	23.1277
2457	RIPK1	75	0.0132847	18.8133	4533.15	0.438006	23.1333
3129	PHB	125	0.0280144	17.28	17300.4	0.466319	23.3366
3110	PIK3R2	95	0.0171459	17.3368	10673.5	0.468444	23.3633
3463	NAP1L1	109	0.0275415	19.6514	7728.97	0.455876	23.3707
4099	CASP8	128	0.0163138	12.4219	24911.2	0.461193	23.4114
1973	RBM39	92	0.0253052	21.1087	3857.74	0.457295	23.4267
2807	SPTAN1	137	0.0304742	17.2044	17919	0.462698	23.4361
3086	RANBP2	104	0.0243651	18.9904	9312.68	0.453563	23.4365
3795	KAT2A	94	0.0214771	19.3191	3783.54	0.420192	23.5134
286	CDK9	143	0.0256721	15.0909	13599.4	0.454214	23.5166
1770	SRRM1	101	0.0223173	20.396	3567.01	0.43768	23.5253
2625	SUV39H1	95	0.0165968	18.4421	6226.88	0.418609	23.5589
276	CEBPB	76	0.0130216	18.8684	8540.18	0.441818	23.5896
3192	PRKCD	122	0.0189896	14.5164	20206.8	0.473515	23.5946
2405	UBE2D1	134	0.0194606	13.4478	16472	0.452067	23.6175
2404	UBE2D2	121	0.0164105	14.1653	11574.6	0.443486	23.6265
2062	MTA2	87	0.0197424	18.8161	3661.67	0.435916	23.7385
1785	ALYREF	81	0.0256796	21.9383	2616.76	0.45068	23.7541
3613	ICAM1	112	0.0276932	20.4375	11932.2	0.428378	23.837
4103	CASP3	131	0.0178137	11.7634	30787.7	0.466055	23.8565
3321	PDGFRB	87	0.0102082	16.2874	7500.56	0.438473	23.9555
1897	THRAP3	106	0.0269535	20.0566	4563.01	0.448223	24.0118
2660	SMARCA2	92	0.019714	20.6522	3455.6	0.429991	24.039
2185	NCOA3	101	0.0212418	20.1782	4442.17	0.447589	24.0646
1943	MDC1	124	0.0230072	16.0484	8074.04	0.442008	24.0881
2483	NCOA1	88	0.0134397	17.3182	9037.23	0.433024	24.1418
3290	NFKB2	110	0.0245048	20.3909	3544.06	0.440918	24.1621
2539	TP53BP1	123	0.0276202	19.8699	7061.28	0.445456	24.2159
3532	JAK1	85	0.0124886	15.6353	13651.5	0.44793	24.23
3653	LDHA	100	0.0236606	19.04	6085.94	0.450778	24.3145
3984	ESR2	126	0.0149367	11.4127	33217.5	0.43988	24.3462
585	ITCH	129	0.0183295	13.8605	17172.2	0.464161	24.3517
1893	RBX1	121	0.0238908	16.4463	10457.9	0.455522	24.3837
2862	ABCE1	160	0.0236275	11.85	24576.7	0.461919	24.3918
2656	SMARCC2	104	0.0244351	20.0481	4474.21	0.449497	24.4441
2696	SKP1	115	0.0229119	16.0348	9910.57	0.456281	24.4467
2496	BAG6	159	0.0202753	11.1069	33371.4	0.46249	24.4699
2828	SNRPD3	88	0.0262487	22.0114	2260.64	0.429946	24.4895
4111	CANX	119	0.0225083	15.4706	20427.3	0.458264	24.529
494	CCND1	115	0.0197385	14.1913	24474.6	0.455876	24.5409
3282	NONO	114	0.0296779	20.5614	7054.3	0.456889	24.5451
3333	PCM1	112	0.0124039	12.8214	12465.4	0.434259	24.5478
284	CDK8	88	0.0121502	17	5844.31	0.425937	24.5743
269	CFL1	117	0.0251285	18.4188	10627.7	0.469782	24.6445
2650	SUMO2	141	0.0246177	14.3191	15818.3	0.447346	24.6864
3647	LGALS3BP	92	0.0243264	22.3152	6167.34	0.444925	24.7458
2544	TOP2A	108	0.0288093	20.6111	8423.65	0.454013	24.7469
245	CREB1	98	0.0167922	17.6122	7684.9	0.426822	24.774
3081	RARA	113	0.017163	15.8673	8858.21	0.443725	24.7777
2795	SRPK1	124	0.0226924	15.4839	19679.8	0.463011	24.815
1700	CCT7	112	0.0258649	19.6786	11201.8	0.467538	24.9033
535	ATM	129	0.0194122	14.1783	18189.2	0.447881	24.9232
107	C1QBP	125	0.0279236	17.936	13318.2	0.464475	24.9393
2834	SNRPA1	99	0.0251791	21.8788	3538.1	0.44021	24.9435
1964	NCOR2	109	0.0196695	18.2477	7669.8	0.434764	25.0084
3832	HIF1A	137	0.0251625	17.3869	17454.9	0.462698	25.0376
3840	HTT	161	0.0248758	13.118	30813.8	0.472698	25.094
3650	LDHB	105	0.0205551	17.6952	6345.03	0.443677	25.1462
2525	HSP90B1	113	0.0272668	19.4602	11025	0.466478	25.1533
1204	TBK1	118	0.0235049	18.9322	12732.2	0.476477	25.2419
1847	MYBBP1A	78	0.0251644	24.141	2226.92	0.451819	25.2498
2603	TBP	105	0.0153962	15.3905	8071.71	0.43266	25.2749
212	IGSF8	143	0.0309835	19.1818	13260.8	0.425453	25.3098
2063	VAPA	118	0.0151811	12.9661	18588.5	0.458826	25.3196
196	ENO1	119	0.027397	18.4454	9970.81	0.461711	25.389
2419	TUFM	119	0.0300539	20.8908	8350.17	0.454767	25.7231
1198	UHRF1	81	0.0220266	23.5062	2803.35	0.426246	25.7925
3712	HNRNPH2	76	0.022767	24	1620.07	0.437121	25.8134
1538	STIP1	120	0.0229677	17.6333	9500.1	0.469246	25.9157
948	PRPF40A	114	0.0246588	20.2018	10001.9	0.445311	25.9529
3338	PCBP1	129	0.0302929	19.1318	12503.5	0.472101	25.9691
3287	SNU13	101	0.0231427	22.3069	4070.39	0.424224	26.0174
3578	ILK	170	0.027383	13.7824	18525.6	0.462438	26.0309
2070	DDX21	107	0.0327762	23.3364	3056.68	0.450927	26.0393
3542	EIF6	146	0.0264771	15.6233	13376.7	0.456838	26.0549
1548	RNPS1	117	0.0236694	19.2137	9808.45	0.43624	26.0789
1619	CCT5	109	0.027709	21.2569	4252.84	0.456787	26.1283
1318	RBMX	92	0.0245551	22.5761	5833.66	0.442626	26.2064
2368	VCL	133	0.024862	17.2857	11389.7	0.454968	26.2373
4035	PPP2R1A	133	0.0178382	13.406	25209.6	0.464948	26.3142
2188	SF3A2	87	0.0219219	23.5057	1576.93	0.413807	26.3148
486	CHD3	115	0.0222173	19.1739	11040.5	0.440304	26.3461
3639	DNAJA1	130	0.0308462	19.7923	10260.5	0.467911	26.4443
1760	SYNPO	96	0.0116686	17.5625	4197.71	0.416996	26.4583
2657	SMARCC1	102	0.024307	22.3235	4196.18	0.454515	26.506
2392	SUMO1	133	0.0204028	15.3233	13151.9	0.452614	26.5546
2961	KPNB1	172	0.0276008	13.7035	45917.2	0.462178	26.574
1883	TUBB4B	127	0.0341997	21.3622	6368.07	0.471019	26.5815
1678	KHDRBS1	139	0.0286135	18.2302	18257.8	0.461504	26.6722
3771	CEP128	129	0.0110042	12.186	12759.6	0.434076	26.7054
92	DNMT1	81	0.0205982	24.6173	2727.98	0.441913	26.9109
3247	MED1	78	0.0107521	18.3974	4935.33	0.430441	26.9304
3998	EPS15	117	0.0231746	17.4957	10227.6	0.463011	26.9361
2306	CBX4	95	0.0215501	22.3684	3837.99	0.414182	26.9778
2558	TKT	97	0.0181542	19.6392	5589.04	0.442151	26.99
423	ACTG1	138	0.0297591	19.8841	11495.6	0.46109	27.0001
3038	PLK1	151	0.0239759	14.9603	24661.1	0.477252	27.0268
2011	MYO18A	87	0.0122556	20.2069	2917.19	0.418269	27.1335
3235	PPP1CC	145	0.0272639	16.7586	21932.8	0.475486	27.1361
15	CAD	115	0.0288023	23.7826	3778.27	0.461971	27.1606
2720	SET	128	0.0309214	21.3203	15107.9	0.469139	27.2498
3289	NFKBIA	140	0.0260601	18.5286	18788.9	0.467645	27.2736
2765	RPN1	110	0.02472	20.6182	6287.35	0.458929	27.279
3681	KIT	90	0.00695409	15.1778	7082.73	0.395879	27.2978
4026	DDX1	88	0.0288941	24.5227	2390.39	0.464004	27.401
3400	HNRNPA3	93	0.0300239	26.3118	2458.54	0.450088	27.5108
2584	TERF1	179	0.0245779	12.0056	28514.6	0.457601	27.626
342	SLC25A5	106	0.0317672	26.4811	4881.26	0.459544	27.759
310	CD81	147	0.0328991	20.6531	7791.62	0.436703	27.7916
273	CENPA	77	0.0214425	26.026	2525.55	0.405723	27.8948
2654	SMN2	142	0.0288029	18.3662	12986.5	0.447151	27.9605
2655	SMN1	142	0.0288029	18.3662	12986.5	0.447151	27.9605
3420	MCM6	85	0.0251727	25.3412	3053.82	0.434672	28.2395
3995	ERBB3	130	0.0179117	14.8	17265.8	0.453463	28.2437
485	CHD4	105	0.025168	22.5524	4394.86	0.437447	28.3947
1658	CEP250	164	0.0377255	20.5305	13088.8	0.451372	28.4014
1699	CCT4	115	0.0295982	23.3304	4229.6	0.46047	28.5449
2835	SNCA	153	0.0233716	14.7059	32795.7	0.479366	28.5567
2173	EFTUD2	99	0.0277368	25.1212	3404.05	0.44793	28.5961
2831	SNRPD2	89	0.0270451	25.0225	3223.68	0.4443	28.6034
1580	CCT8	108	0.0289633	23.8426	4230.59	0.467007	28.7527
1978	H2AFY	75	0.0217977	27.5867	2091.22	0.428825	28.7835
2948	RXRA	110	0.0129736	14.8364	14551.6	0.427932	28.8287
3418	MCM4	85	0.0234051	25.4353	2417.54	0.424267	28.8721
3531	JAK2	105	0.014792	17.8762	15605.8	0.452017	28.9256
468	AP2M1	125	0.0213317	16.648	17340.5	0.459801	28.9536
496	BARD1	170	0.027213	15.9235	18237.8	0.451918	28.9876
2789	SSRP1	109	0.0281358	24.5413	4620.99	0.436286	29.0032
4053	DAXX	138	0.0281128	21.3696	12433.7	0.449743	29.0106
1656	SUPT16H	113	0.0276793	21.9646	5415.7	0.444013	29.0222
323	CCT6A	118	0.0281778	22.7119	6761.27	0.455775	29.0913
4020	DHX15	111	0.0316923	25.3153	3961.05	0.453163	29.1657
2505	TUBA1A	160	0.0314449	18.6	22632.7	0.477695	29.2669
1260	POU5F1P4	161	0.0214161	13.0559	15218.2	0.441296	29.2893
1374	POU5F1P3	161	0.0214161	13.0559	15218.2	0.441296	29.2893
3251	POU5F1	161	0.0214161	13.0559	15218.2	0.441296	29.2893
1876	PRMT5	131	0.0322913	23.2137	7207.31	0.454666	29.329
1477	FAF2	143	0.0195032	12.7343	20963.8	0.451075	29.3951
3715	HNRNPF	115	0.0341512	26.3739	5213.23	0.461349	29.4178
1315	PRPF19	105	0.0266085	24	7615.2	0.447784	29.6024
2819	SOX2	185	0.0224274	11.3838	30294.3	0.448468	29.6577
3422	MCM3	117	0.0325333	24.5214	6132.35	0.453613	29.7939
3391	KMT2A	104	0.0230031	24.9808	5973.84	0.418482	29.9148
2782	STAT1	153	0.0222455	14.8627	30495.6	0.477973	30.0665
3454	NCK1	136	0.0110868	11.8088	18228.2	0.436472	30.0904
3722	HNRNPC	124	0.0356012	26.2903	11785.4	0.467698	30.1121
3700	PRMT1	129	0.0336392	23.8217	10527.1	0.455472	30.142
3482	MAGOH	147	0.0332167	21.3469	5103.18	0.431933	30.1558
3713	HNRNPL	99	0.0328694	28.0202	3505.33	0.449694	30.1725
2589	TCP1	117	0.0301738	23.6068	5236.81	0.460677	30.1909
1608	SNRNP200	112	0.0321901	26.2143	3927.49	0.457805	30.2105
2832	SNRPD1	95	0.0276502	26.4842	2411.34	0.44935	30.2261
1352	SIN3A	135	0.0214818	17.837	12731.2	0.450235	30.2934
608	TUBA1C	140	0.0330316	23.1857	7762.09	0.464004	30.3942
2235	MAP3K14	110	0.0274538	26.8545	4282.95	0.447346	30.4126
2359	VIM	184	0.0346766	16.962	30202.4	0.486455	30.4159
1635	CBX3	88	0.0226625	26.2841	3269.04	0.416912	30.5563
3097	RAD21	166	0.0377215	20.6265	14890.1	0.446665	30.6436
1486	WDR5	124	0.029733	22.0484	9976.01	0.461711	30.6967
3654	LCK	119	0.0135062	15.8319	13048.6	0.446132	30.7278
3283	NOP2	82	0.0246832	28.3049	1478.08	0.43481	30.7292
2716	SFPQ	136	0.034458	24.2574	8427.64	0.471289	30.7329
523	ATP5A1	121	0.032771	24.6281	8449.18	0.473515	30.7594
1524	CBX5	107	0.023287	25.9907	3738.64	0.418014	31.0498
2209	YWHAH	140	0.0236066	17.5429	14809.4	0.470966	31.3609
2889	PXN	153	0.0259053	17.6274	18144.9	0.45694	31.3667
2963	PTBP1	98	0.0299786	28.2653	3197.38	0.462022	31.3973
2284	RUVBL1	153	0.0342844	21.2418	14005.8	0.474006	31.4095
2949	PTK2	124	0.0164186	17.9516	19660.4	0.471614	31.5354
3441	NEDD4	193	0.0217337	10.9275	53670.6	0.47417	31.5951
2131	HIST1H2AB	67	0.0228426	30.806	656.028	0.420665	31.6667
3858	HIST1H2AE	67	0.0228426	30.806	656.028	0.420665	31.6667
3238	PPP1CB	131	0.0219479	19.084	10712.4	0.455472	31.7061
3595	IKBKB	140	0.0251548	21.6143	17483.5	0.467273	31.8346
2623	SYK	106	0.015674	19.5472	10540.4	0.462959	31.8419
1121	DCUN1D1	140	0.0325564	24.1214	10196	0.45857	31.8732
2970	PSMD7	82	0.0120716	27.7683	3107.12	0.424925	31.9052
3021	MAPK8	153	0.021409	15.8954	28885.6	0.481555	31.9503
2499	USP7	181	0.0320363	17.3149	24834.3	0.468444	31.9595
3096	RAD23A	116	0.018383	22.9914	8008.09	0.439974	32.0123
3500	LYN	146	0.0188208	14.1301	28132.8	0.466901	32.1244
3410	MAP3K1	176	0.0370132	20.5682	18103.7	0.471452	32.2973
3513	LMNA	158	0.0357758	21.7848	18676.1	0.465632	32.3016
2776	RPL26	83	0.025228	31.253	1471.76	0.420708	32.3606
2323	OFD1	141	0.0155235	14.8298	17580.2	0.442722	32.3676
3747	SFN	170	0.0298569	17.2235	19358.3	0.468124	32.3719
3105	PKM	141	0.0340318	22.6312	13600.6	0.475431	32.433
209	CSNK2B	172	0.0279217	15.593	36727.9	0.468925	32.5343
2749	RPS17	77	0.0271373	31.9351	883.126	0.433481	32.6369
4094	CAV1	155	0.0197095	14.5355	49479.9	0.484163	32.6584
46	EEF2	136	0.0346434	26.2868	8574.47	0.467751	32.6827
3904	MTOR	144	0.018699	11.6319	60862.1	0.466954	32.6913
3409	MAP3K3	177	0.0364665	20.4972	14609.5	0.473896	32.9156
3674	PTEN	162	0.0336046	18.5062	25786.1	0.476588	32.9971
3402	MET	112	0.0108757	15.0268	14203.2	0.43458	33.0233
247	ATF2	176	0.025377	14.7045	26494.2	0.471343	33.0364
1049	BDNF	142	0.0242883	20.5845	18103	0.457703	33.0714
1696	PRPF8	107	0.0292637	27.972	3439.7	0.45167	33.1207
2969	PSMD8	70	0.0120734	30.9	1433.14	0.42002	33.1552
2994	PSMB2	75	0.0129846	30.1333	2358.43	0.416785	33.1908
2271	CAMK1	163	0.0274806	18.362	26506.2	0.476201	33.3919
2327	SMARCA5	118	0.0323368	29.0847	4205.85	0.439739	33.481
3232	GABRB3	169	0.0294199	17.1124	28630.8	0.474936	33.4883
2126	HIST2H2BE	108	0.0289871	27.6944	5778.92	0.435824	33.4978
2966	PSMD11	114	0.0212228	25.6491	8388.22	0.461711	33.5701
3094	EIF2S2	155	0.0236767	17.271	32048.3	0.476201	33.5912
2047	MATR3	116	0.0317557	28.1552	4204.16	0.455573	33.6444
2772	RPL38	100	0.0258648	31.64	3695.38	0.440446	33.683
2987	PSMB5	85	0.0156526	29.1882	2312.22	0.432933	33.6969
2440	CCT3	142	0.033536	23.7324	7956.87	0.465791	33.753
1835	HDAC6	190	0.0390028	20.9526	28132.9	0.482686	33.884
1920	PSMD6	91	0.0144682	28.2418	3156.86	0.427888	33.9356
3627	EIF4E	165	0.0424463	25.1818	24906.9	0.485593	33.9608
3249	PPARG	154	0.0202719	14.6364	50127.1	0.474991	33.9659
2548	EIF4EBP1	163	0.0281118	18.2638	21556.1	0.467379	33.9694
2798	SRPK2	189	0.0260785	14.0952	40327	0.467911	34.0146
475	ELK1	136	0.0264778	23.7647	11174.2	0.470912	34.0503
3228	FOS	167	0.0319588	17.7246	30826.6	0.477862	34.0887
2990	PSMB6	70	0.0127553	31.1571	1237.56	0.414307	34.0952
2991	PSMB1	109	0.0164732	25.3578	6180.2	0.429586	34.2161
2908	PTPN11	124	0.0139043	18.379	17123.3	0.455421	34.4292
2988	PSMB4	92	0.0139656	27.5217	5842.82	0.438988	34.5065
2968	PSMD13	78	0.0142793	31.2436	1686.15	0.431163	34.5525
1701	CCT2	136	0.035163	26.4779	8102.34	0.46722	34.7151
1207	MED4	181	0.0156733	10.674	33346.5	0.445504	34.9685
3066	RBBP7	108	0.0252366	26.9722	5139.26	0.42731	34.9735
2641	AURKA	204	0.0358354	17.8333	45412.4	0.484563	35.1166
3488	SMAD4	167	0.0203823	15.521	33823.4	0.466002	35.1719
2989	PSMB7	69	0.00966296	32.0435	1093.97	0.399107	35.2181
3419	MCM7	144	0.0362981	26.2361	13358.4	0.471181	35.2571
1778	PSMD14	90	0.0130905	29.7222	3515.53	0.432114	35.431
2973	PSMD3	110	0.0196531	27	8231.45	0.439974	35.4379
2747	RPS15	82	0.0220721	32.939	4045.02	0.43266	35.469
2775	RPL32	71	0.0240271	34.7887	505.685	0.417886	35.5774
4	LRRK2	204	0.0326177	16.4118	36186.1	0.461245	35.7639
2982	PSMC1	103	0.018972	28.835	6474.3	0.45527	35.916
2983	PSMC3	118	0.0195597	25.6695	10975.9	0.451323	35.9848
1717	KAT5	170	0.0336223	23.1176	26760.6	0.471127	36.24
285	CDKN1A	180	0.0324558	19.6722	24797.2	0.476698	36.3109
2965	PSMD12	83	0.0147976	32.759	1823.49	0.420751	36.3647
2995	PSMA4	89	0.0159917	30.9888	2847.46	0.434994	36.6788
2978	PSMC4	95	0.0183412	30.7263	2886.44	0.436564	36.7795
1562	RUVBL2	171	0.0396518	23.9883	16698.5	0.481668	36.7836
4031	DDB1	181	0.0372844	20.442	22409.7	0.468925	36.8304
3719	HNRNPA2B1	147	0.0401627	29.3946	9667.38	0.468871	37.049
3029	PML	170	0.0293104	21.5118	22909	0.478863	37.1265
1851	SYNCRIP	164	0.0391171	25.2866	17680.1	0.474608	37.1568
1458	FBXW11	202	0.0301238	15.1238	33997.9	0.47075	37.2716
2543	TOP1	126	0.035471	28.5873	10059.1	0.463167	37.2737
2278	KAT2B	154	0.0295971	24.1234	12632.1	0.445842	37.4252
3879	GSK3B	206	0.0276064	14.8981	57531	0.48502	37.4965
2993	PSMB3	83	0.0143558	32.506	2043.32	0.427221	37.5258
3717	HNRNPH1	151	0.0400224	28.4636	9404.81	0.471019	37.5468
2998	PSMA5	107	0.0200917	28.4112	7102.8	0.453013	37.7744
1531	COPS6	159	0.033213	23.9811	18524.3	0.462438	37.7914
1606	KDM1A	173	0.027855	18.7572	34841.9	0.462178	37.855
2980	PSMC6	97	0.0189883	31.433	3008.51	0.439316	37.9646
3294	NFKB1	176	0.0324501	22.7216	21071.2	0.469674	38.2879
2979	PSMD1	106	0.0228032	31.0283	4487.15	0.458468	38.3448
3633	HSPA9	191	0.0438961	23.2565	23615.8	0.49275	38.4741
3199	PRKCA	202	0.0266455	13.4208	72615.8	0.47864	38.5015
3885	NR3C1	184	0.0264419	17.0217	41259.6	0.476919	38.5317
1985	BAG3	233	0.0296001	13.1416	61575	0.472264	38.5913
1416	SIRT1	187	0.0354377	22.4599	28779.6	0.465474	38.8723
3268	YBX1	157	0.0410139	29.0955	10444.1	0.474608	39.0389
225	MAPK14	176	0.0227	13.1534	55628.7	0.474553	39.3397
1666	CDC37	171	0.0292791	19.2456	32609	0.486052	39.3731
1965	NCOR1	142	0.0276626	26.0845	11468.9	0.442722	39.5537
2750	RPS12	88	0.0280555	37.9205	2025.88	0.442579	39.6513
396	ADRB2	208	0.0263943	12.125	88622.9	0.463585	39.7399
3807	GAPDH	168	0.0410169	27.0179	23316.4	0.493875	39.9428
1793	TRIM28	191	0.0453071	25.1885	20636.4	0.474662	40.0284
1774	HNRNPR	141	0.0389429	31.9504	8447.34	0.464685	40.1908
2992	PSMA7	99	0.0205515	32.7475	6121.42	0.462698	40.5904
2420	TUBG1	175	0.0409846	26.8686	15429.4	0.480992	40.7907
2244	BTRC	212	0.0309052	17.4057	48685.5	0.47297	40.819
3985	FBL	150	0.0363238	27.44	14041.6	0.459493	41.0434
2997	PSMA6	117	0.0231333	30.7265	5299.86	0.448028	41.2344
3716	HNRNPD	168	0.0390254	26.5714	24628.4	0.472644	41.3013
3266	POLR2A	171	0.0318585	20.7544	25964	0.466583	41.3483
4049	DBN1	148	0.0272285	23.8176	12500.9	0.461608	41.5012
2814	SP1	180	0.0293226	22.4389	31166.7	0.468871	41.5226
1041	LIMA1	145	0.0296262	25.069	13448.6	0.47346	41.7972
1881	RACK1	186	0.045279	27.8763	24376.7	0.474827	41.8493
1740	STUB1	193	0.0300136	20.6321	37885.4	0.490283	41.942
2777	RPL30	92	0.0277129	40.5652	2146.14	0.445407	42.028
2526	TRAF2	186	0.0253303	18.6989	38646.2	0.474827	42.0775
3047	PLCG1	150	0.0152158	16.5867	23373.5	0.458468	42.6149
3069	RBBP4	145	0.0367926	32.269	7926.99	0.451918	42.877
2217	XRCC5	184	0.0423476	26.4348	19486.6	0.47764	43.228
1347	HIST2H4B	184	0.0472751	28.163	8610.18	0.476367	43.3189
2103	HIST2H4A	184	0.0472751	28.163	8610.18	0.476367	43.3189
2104	HIST1H4E	184	0.0472751	28.163	8610.18	0.476367	43.3189
2105	HIST1H4B	184	0.0472751	28.163	8610.18	0.476367	43.3189
2106	HIST1H4L	184	0.0472751	28.163	8610.18	0.476367	43.3189
2107	HIST1H4J	184	0.0472751	28.163	8610.18	0.476367	43.3189
2108	HIST1H4K	184	0.0472751	28.163	8610.18	0.476367	43.3189
2109	HIST1H4H	184	0.0472751	28.163	8610.18	0.476367	43.3189
2110	HIST1H4C	184	0.0472751	28.163	8610.18	0.476367	43.3189
2111	HIST1H4A	184	0.0472751	28.163	8610.18	0.476367	43.3189
2113	HIST1H4F	184	0.0472751	28.163	8610.18	0.476367	43.3189
2114	HIST1H4D	184	0.0472751	28.163	8610.18	0.476367	43.3189
2139	HIST1H4I	184	0.0472751	28.163	8610.18	0.476367	43.3189
4096	HIST4H4	184	0.0472751	28.163	8610.18	0.476367	43.3189
2771	RPL37A	105	0.0307074	40.5524	2182.1	0.439833	43.4055
3239	PPP1CA	200	0.0358777	20.67	41925.4	0.481499	43.4916
2976	PSMD4	141	0.0276137	28.461	12348.6	0.471993	43.9337
2754	RPS10	116	0.0364407	40.3966	3409.41	0.456432	44.0414
130	BMI1	222	0.0397492	20.4865	21262.1	0.464266	44.2207
2664	COMMD3-BMI1	222	0.0397492	20.4865	21262.1	0.464266	44.2207
3000	PSMA1	145	0.0204318	25.1448	17718.6	0.458162	44.2462
4024	DDX5	183	0.0466706	30.612	14835.4	0.47864	44.3282
554	ARRB1	252	0.0434762	17.1389	74675.1	0.488129	44.5403
2141	HIST3H3	161	0.0326387	27.1118	12148.8	0.456078	44.5597
2981	PSMC2	124	0.0227466	31.7984	6548.74	0.452017	44.8365
3640	HSPA1B	220	0.0454397	23.3591	30845.1	0.490107	44.8435
3641	HSPA1A	220	0.0454397	23.3591	30845.1	0.490107	44.8435
1515	RPL13A	85	0.02813	44.0118	1869.62	0.433481	44.964
3307	NEDD8	179	0.0399126	28.4469	13182	0.46047	44.9702
3856	H2AFX	195	0.0457122	28.959	16883.7	0.473405	45.1249
3944	HLA-B	277	0.0316811	11.0181	61017.6	0.46275	45.266
2744	RPS18	114	0.0355124	41.7632	4435.42	0.455018	45.332
3416	MCM5	191	0.0476032	29.9215	13309.7	0.473515	45.5298
2999	PSMA2	114	0.021512	33.9123	4100.29	0.447589	45.6273
2977	PSMC5	140	0.0269563	29.1786	13333	0.460316	45.6855
2842	RPL18A	99	0.0293542	43.1919	2254.5	0.43941	46.029
1715	NOP56	147	0.0326722	31.1701	6940.76	0.437307	46.1464
427	ACTB	217	0.0435348	24.6406	44271.2	0.491337	46.1752
1513	SRRM2	166	0.0427299	32.3313	9052.93	0.468551	46.2327
2839	RPL22	108	0.0341968	44.3889	2298.39	0.456331	46.3906
3819	XRCC6	208	0.0455533	26.3654	34515.7	0.483992	46.4236
3495	SMAD2	229	0.0313949	17.6638	52428.3	0.479031	46.429
309	CDK1	213	0.039634	22.0329	37100.9	0.484335	46.4939
2175	UBL4A	212	0.0414393	23.4292	25610.9	0.467645	46.558
2745	RPS19	118	0.0339898	42.161	4238.52	0.459647	47.0489
1906	PAN2	247	0.0513862	22.1984	18366.9	0.459236	47.5996
3973	EZH2	216	0.0425316	25.7963	24800.7	0.466107	48.1416
2840	RPL17	104	0.0336661	45.7885	1948.29	0.447005	48.7488
1948	IKBKE	275	0.0399029	15.9127	45134	0.474006	48.8765
2751	RPS11	117	0.0346051	44.1197	3477.63	0.456585	48.9369
2442	IQGAP1	189	0.0359647	24.963	28294	0.484277	49.0028
3073	RB1	211	0.0331922	22.128	37561.9	0.472698	49.2869
2851	RPL3	117	0.0370783	45.2222	3134.03	0.453863	49.3758
2170	RPL23	143	0.0367574	38.8531	12050.7	0.471614	49.4585
2755	RPS9	118	0.0367058	44.822	3461.76	0.463951	49.9539
3183	PRKDC	216	0.0496417	28.125	33145.2	0.490049	50.0785
3181	MAPK3	219	0.0269823	14.0548	62890.1	0.47406	50.1647
3456	NCL	198	0.0511445	33.7677	17398.9	0.478863	50.3441
3255	TUBB	218	0.0504912	29.9083	24775.5	0.4977	50.4246
2332	CUL4A	193	0.0430135	28.7202	15755.1	0.461763	50.4704
4021	DHX9	172	0.0463225	35.8256	8786.94	0.47183	50.5416
236	CRK	205	0.0268898	18.239	40337.3	0.48195	50.6241
850	SMURF1	265	0.043748	18.4717	49679.2	0.48348	50.7895
3576	ILF2	172	0.0440177	34.4942	15215.5	0.461193	50.8665
2333	CUL4B	204	0.0458893	28.2794	23008	0.48331	50.9653
2280	HDAC3	178	0.0352614	28.8258	18525.8	0.462386	51.5983
2662	SMARCA4	180	0.0384775	30.4722	17610.7	0.461815	51.682
3437	RPL10A	106	0.0357586	48.6415	2286.11	0.45162	52.0297
2049	EIF4A3	184	0.0456781	33.8261	9773.89	0.457295	52.2181
3462	HNRNPM	185	0.0457281	34.1027	14800.1	0.471181	52.3127
1285	PABPC1	181	0.0488949	36.4696	9462.52	0.469997	52.4719
2779	RPL24	133	0.0416637	46.9549	2619.81	0.444974	52.8005
2843	RPL11	130	0.037955	46.2769	4679.19	0.460935	52.8014
2784	STAT3	223	0.0266489	17.0987	74569.4	0.485364	52.9117
3334	PCNA	220	0.0402327	22.1273	46192.9	0.476919	53.005
2746	RPS15A	122	0.035433	47.3525	3892.17	0.455472	53.3117
2974	PSMD2	181	0.0314548	26.8232	27038.8	0.47406	53.4218
2846	RPL7A	120	0.039909	48.8833	1974.55	0.452515	53.4282
2778	RPL23A	127	0.0376259	46.7244	2669	0.452166	53.698
2844	RPL15	109	0.035193	50.6238	1549.42	0.440351	53.7779
2841	RPL19	117	0.0384797	49.5299	1287.66	0.440965	54.3114
2752	RPS14	139	0.0434783	46.7266	3573.36	0.463742	54.6395
2742	RPS27A	227	0.0459673	27.489	37049	0.493046	55.0607
3638	HSPA4	247	0.0478312	25.0324	50403.9	0.500792	55.1172
3058	RELA	231	0.0373695	23.697	50670.3	0.483026	55.2801
2845	RPL8	122	0.037103	47.5984	3091.12	0.449055	55.4307
2856	RPA3	242	0.0450613	23.7438	22906	0.474827	56.1547
453	CLTC	225	0.0434137	25.3156	41176.6	0.487146	56.3084
2769	RPLP0	144	0.0449412	47.4861	4812.03	0.464895	56.3874
1518	SUZ12	254	0.0478046	25.3425	26345.1	0.463272	56.4138
2996	PSMA3	200	0.0352487	27.92	27921.4	0.468978	56.9277
2229	RPL14	139	0.0406085	45.4964	6469.85	0.448126	56.9783
2852	RPL4	138	0.0408241	48.6159	5101.24	0.464108	57.2974
3575	ILF3	205	0.0505505	34.9171	23207.1	0.46946	57.4613
402	PARP1	215	0.0483202	32.6326	28465.5	0.471993	57.7298
2212	YWHAB	242	0.0394065	21.8182	50187.6	0.493046	58.3321
3489	SMAD3	233	0.033231	21.9142	53298.2	0.489174	58.4431
556	ARRB2	279	0.0516108	22.8746	71272	0.491455	58.4815
3629	HSPB1	259	0.0428084	20.668	92043.6	0.489	58.731
2762	RPS3A	153	0.0452772	47.2353	8387.85	0.466636	59.1313
2847	RPL10	190	0.039082	32.1684	16109.6	0.454918	59.3804
3714	HNRNPK	215	0.0540253	35.6791	23949.3	0.483992	59.4744
3471	MYH9	214	0.0405239	27.5374	29424.5	0.485135	59.5149
2705	SHC1	200	0.0307829	24.56	28163	0.485995	59.6775
2767	RPS2	171	0.0448638	42.6842	14587.4	0.463324	59.8688
214	CSNK2A1	239	0.0445372	24.8117	47378.6	0.495541	59.9481
3178	CSNK2A3	239	0.0445372	24.8117	47378.6	0.495541	59.9481
2849	RPL7	132	0.0420849	53.3409	1971.9	0.456078	60.7832
3913	FLNA	219	0.0437413	28.3059	48201.4	0.486282	61.3803
2848	RPL5	143	0.0420226	49.8741	4578.43	0.459441	61.3848
2759	RPS6	146	0.0421774	49.5822	5137.32	0.460058	61.654
2644	STAU1	240	0.0521268	30.3292	23599.9	0.480823	61.7309
3822	FYN	214	0.0208625	17.729	55566.3	0.464004	61.9739
567	ABL1	220	0.0343263	23.05	51224.9	0.495481	62.136
3529	JUN	211	0.02993	22.981	53014.1	0.479142	62.5215
4000	ERBB2	223	0.0194356	13.2511	119355	0.47075	62.5538
2764	RPS4X	148	0.0444356	50.9932	4791.82	0.462802	63.541
4090	CBL	203	0.0283187	24.33	38564.2	0.479254	63.6539
2763	RPS3	172	0.0489863	47.064	6921.33	0.472426	64.3107
2316	IKBKG	288	0.0423178	21.6215	86512.4	0.494112	64.8769
2850	RPL6	156	0.0458682	50.3526	5488.37	0.460625	65.2373
2853	RPA2	286	0.0514524	23.486	45515	0.491984	65.8109
9	CALM3	259	0.0375606	20.5019	74663.1	0.494468	65.9216
10	CALM1	259	0.0375606	20.5019	74663.1	0.494468	65.9216
11	CALM2	259	0.0375606	20.5019	74663.1	0.494468	65.9216
3824	FUS	241	0.0589577	37.0373	20765.5	0.481724	66.1163
2334	CUL2	277	0.0584058	28.9747	35550.2	0.479366	66.3532
3111	PIK3R1	202	0.0226243	21.6386	50280.6	0.478919	66.664
1525	TARDBP	206	0.0496507	38.2718	14226.8	0.472807	66.7665
2202	CUL5	256	0.055317	30.3594	30756.8	0.474334	67.1358
2753	RPS8	170	0.0477105	47.7	7885.66	0.463533	68.282
4082	CTNNB1	294	0.046269	22.8503	79464.6	0.504974	70.2075
3977	EWSR1	309	0.053343	23.8382	84299.1	0.494528	70.7898
3841	HDAC2	221	0.0430693	32.9638	21999.1	0.466213	70.9871
2214	YWHAG	268	0.0493614	27.4254	49163.6	0.49578	71.4552
2362	VHL	333	0.0563966	22.7718	81549.8	0.494231	72.3507
1633	U2AF2	260	0.0559264	34.9538	25465.2	0.478195	74.8132
1838	HDAC5	314	0.0672479	31.6752	32717.8	0.478808	76.6122
1385	FBXO6	369	0.0608663	20.5908	101160	0.487897	77.3455
2215	YWHAE	289	0.0558884	29.7197	64762	0.49216	77.9922
51	EEF1A1	283	0.0631108	36.1095	53947.2	0.494053	78.0095
3348	PARK2	319	0.0553086	25.1505	59935.8	0.49764	78.0362
3414	MDM2	325	0.0508844	24.2462	96850.5	0.498303	79.0285
2398	UBE2I	320	0.047986	23.6125	81060.5	0.493282	81.768
2369	VCAM1	343	0.0695913	29.2653	39261.3	0.48348	84.1021
1534	YWHAQ	328	0.0586597	27.7683	70331.7	0.49915	84.9318
2854	RPA1	305	0.0564775	29.5836	48943.1	0.488884	85.3471
246	CREBBP	265	0.0418545	30.7698	49939.5	0.475596	85.4723
370	AKT1	343	0.0409855	18.898	225075	0.506279	88.4652
3184	MAPK1	325	0.0382311	18.0308	168032	0.498002	88.7712
2459	EED	313	0.0634044	33.4057	35188.1	0.471668	89.5315
576	CCDC8	400	0.0688697	24.5275	87547.8	0.493934	90.6814
1620	SNW1	341	0.058431	28.0352	66370.9	0.487319	90.7835
1811	HUWE1	337	0.0645481	32.0831	57685.5	0.49584	93.0071
2523	TRAF6	385	0.0510942	21.587	122781	0.504416	93.9571
1165	SIRT7	409	0.0681973	23.9707	77030.2	0.491337	95.0811
3637	HSPA5	326	0.0684749	37.408	74726.3	0.502382	97.5646
121	BRCA1	359	0.0562505	28.0446	97556.5	0.495302	97.8828
3475	MYC	417	0.0604622	22.5731	158755	0.504045	99.7314
2804	SRC	315	0.0359735	23.7714	123208	0.507529	105.681
160	AR	351	0.0427257	21.5014	187186	0.498122	106.181
3552	ITGA4	388	0.0771602	33.4562	62988.6	0.490458	106.848
3720	HNRNPA1	305	0.0672432	42.4197	53513.2	0.495601	107.472
307	CDC5L	386	0.0636135	29.0104	91307.8	0.488593	108.095
1426	OBSL1	390	0.075966	32.1487	49761.3	0.487724	112.029
2112	HIST1H3B	288	0.0586778	44.1389	18999.7	0.477695	113.741
2115	HIST1H3G	288	0.0586778	44.1389	18999.7	0.477695	113.741
2116	HIST1H3I	288	0.0586778	44.1389	18999.7	0.477695	113.741
2117	HIST1H3H	288	0.0586778	44.1389	18999.7	0.477695	113.741
2119	HIST1H3J	288	0.0586778	44.1389	18999.7	0.477695	113.741
2120	HIST1H3D	288	0.0586778	44.1389	18999.7	0.477695	113.741
2121	HIST1H3A	288	0.0586778	44.1389	18999.7	0.477695	113.741
2122	HIST1H3E	288	0.0586778	44.1389	18999.7	0.477695	113.741
2123	HIST1H3C	288	0.0586778	44.1389	18999.7	0.477695	113.741
2243	HIST1H3F	288	0.0586778	44.1389	18999.7	0.477695	113.741
3634	HSPA8	369	0.0673512	33.9892	125972	0.511125	116.139
3711	HNRNPU	316	0.0691454	44.0032	44413.8	0.490751	117.697
2371	VCP	418	0.0684085	30.3062	149736	0.509921	121.473
194	EP300	363	0.0593382	35.259	103067	0.496259	126.635
2868	RNF2	442	0.0731515	28.4864	107924	0.499575	126.69
3839	HDAC1	343	0.0534023	35.0029	77692.6	0.481724	129.325
3625	HSP90AB1	422	0.0692113	31.4716	147672	0.514128	133.398
878	CAND1	380	0.0761451	39.3684	60984.5	0.485421	134.443
2037	CUL7	457	0.0859034	33.7396	67896.7	0.50386	136.212
2330	CUL1	426	0.0833842	39.5845	86364.1	0.499029	146.5
1529	COPS5	443	0.0846306	37.8465	110018	0.507717	147.486
3273	NPM1	395	0.0869917	48.3013	86997.5	0.50778	151.363
293	CDK2	496	0.0863068	33.8811	156218	0.504107	158.162
2208	YWHAZ	453	0.0836779	40.0066	157327	0.518406	160.639
4039	FN1	522	0.0904259	33.3755	192264	0.511952	170.311
3900	GRB2	474	0.063797	28.4515	267581	0.518733	176.135
2218	XPO1	603	0.0732547	24.0249	347923	0.524222	186.14
3630	HSP90AA1	515	0.0785823	34.5146	247211	0.526437	187.734
3983	ESR1	567	0.0901578	35.5609	255068	0.522823	204.55
3423	MCM2	582	0.103551	40.3591	202408	0.520046	211.632
2412	UBC	568	0.0845023	35.8081	260132	0.523622	211.903
2542	TP53	630	0.0991013	39.1936	304766	0.523688	243.07
2335	CUL3	676	0.111389	39.9541	254785	0.527315	267.273
163	APP	852	0.0722025	16.3322	1.24699e+06	0.548852	274.356
41	EGFR	941	0.0856607	23.0128	1.23954e+06	0.557031	385.431
3177	NTRK1	1129	0.142117	37.7219	962798	0.566938	524.428

## Sheet: candidate hubs
		DC>107	EC>0.0208708	LAC>16.107143	BC>8567.066	CC>0.4497922	NC>23.436096
1893	RBX1	121	0.0238908	16.4463	10457.9	0.455522	24.3837
269	CFL1	117	0.0251285	18.4188	10627.7	0.469782	24.6445
1700	CCT7	112	0.0258649	19.6786	11201.8	0.467538	24.9033
107	C1QBP	125	0.0279236	17.936	13318.2	0.464475	24.9393
3832	HIF1A	137	0.0251625	17.3869	17454.9	0.462698	25.0376
2525	HSP90B1	113	0.0272668	19.4602	11025	0.466478	25.1533
1204	TBK1	118	0.0235049	18.9322	12732.2	0.476477	25.2419
196	ENO1	119	0.027397	18.4454	9970.81	0.461711	25.389
1538	STIP1	120	0.0229677	17.6333	9500.1	0.469246	25.9157
3338	PCBP1	129	0.0302929	19.1318	12503.5	0.472101	25.9691
2368	VCL	133	0.024862	17.2857	11389.7	0.454968	26.2373
3639	DNAJA1	130	0.0308462	19.7923	10260.5	0.467911	26.4443
1678	KHDRBS1	139	0.0286135	18.2302	18257.8	0.461504	26.6722
3998	EPS15	117	0.0231746	17.4957	10227.6	0.463011	26.9361
423	ACTG1	138	0.0297591	19.8841	11495.6	0.46109	27.0001
3235	PPP1CC	145	0.0272639	16.7586	21932.8	0.475486	27.1361
2720	SET	128	0.0309214	21.3203	15107.9	0.469139	27.2498
3289	NFKBIA	140	0.0260601	18.5286	18788.9	0.467645	27.2736
1658	CEP250	164	0.0377255	20.5305	13088.8	0.451372	28.4014
468	AP2M1	125	0.0213317	16.648	17340.5	0.459801	28.9536
2505	TUBA1A	160	0.0314449	18.6	22632.7	0.477695	29.2669
3722	HNRNPC	124	0.0356012	26.2903	11785.4	0.467698	30.1121
3700	PRMT1	129	0.0336392	23.8217	10527.1	0.455472	30.142
1352	SIN3A	135	0.0214818	17.837	12731.2	0.450235	30.2934
2359	VIM	184	0.0346766	16.962	30202.4	0.486455	30.4159
1486	WDR5	124	0.029733	22.0484	9976.01	0.461711	30.6967
2209	YWHAH	140	0.0236066	17.5429	14809.4	0.470966	31.3609
2889	PXN	153	0.0259053	17.6274	18144.9	0.45694	31.3667
2284	RUVBL1	153	0.0342844	21.2418	14005.8	0.474006	31.4095
3238	PPP1CB	131	0.0219479	19.084	10712.4	0.455472	31.7061
3595	IKBKB	140	0.0251548	21.6143	17483.5	0.467273	31.8346
1121	DCUN1D1	140	0.0325564	24.1214	10196	0.45857	31.8732
2499	USP7	181	0.0320363	17.3149	24834.3	0.468444	31.9595
3410	MAP3K1	176	0.0370132	20.5682	18103.7	0.471452	32.2973
3513	LMNA	158	0.0357758	21.7848	18676.1	0.465632	32.3016
3747	SFN	170	0.0298569	17.2235	19358.3	0.468124	32.3719
3105	PKM	141	0.0340318	22.6312	13600.6	0.475431	32.433
46	EEF2	136	0.0346434	26.2868	8574.47	0.467751	32.6827
3409	MAP3K3	177	0.0364665	20.4972	14609.5	0.473896	32.9156
3674	PTEN	162	0.0336046	18.5062	25786.1	0.476588	32.9971
1049	BDNF	142	0.0242883	20.5845	18103	0.457703	33.0714
2271	CAMK1	163	0.0274806	18.362	26506.2	0.476201	33.3919
3232	GABRB3	169	0.0294199	17.1124	28630.8	0.474936	33.4883
3094	EIF2S2	155	0.0236767	17.271	32048.3	0.476201	33.5912
1835	HDAC6	190	0.0390028	20.9526	28132.9	0.482686	33.884
3627	EIF4E	165	0.0424463	25.1818	24906.9	0.485593	33.9608
2548	EIF4EBP1	163	0.0281118	18.2638	21556.1	0.467379	33.9694
475	ELK1	136	0.0264778	23.7647	11174.2	0.470912	34.0503
3228	FOS	167	0.0319588	17.7246	30826.6	0.477862	34.0887
2641	AURKA	204	0.0358354	17.8333	45412.4	0.484563	35.1166
3419	MCM7	144	0.0362981	26.2361	13358.4	0.471181	35.2571
4	LRRK2	204	0.0326177	16.4118	36186.1	0.461245	35.7639
1717	KAT5	170	0.0336223	23.1176	26760.6	0.471127	36.24
285	CDKN1A	180	0.0324558	19.6722	24797.2	0.476698	36.3109
1562	RUVBL2	171	0.0396518	23.9883	16698.5	0.481668	36.7836
4031	DDB1	181	0.0372844	20.442	22409.7	0.468925	36.8304
3719	HNRNPA2B1	147	0.0401627	29.3946	9667.38	0.468871	37.049
3029	PML	170	0.0293104	21.5118	22909	0.478863	37.1265
1851	SYNCRIP	164	0.0391171	25.2866	17680.1	0.474608	37.1568
2543	TOP1	126	0.035471	28.5873	10059.1	0.463167	37.2737
3717	HNRNPH1	151	0.0400224	28.4636	9404.81	0.471019	37.5468
1531	COPS6	159	0.033213	23.9811	18524.3	0.462438	37.7914
1606	KDM1A	173	0.027855	18.7572	34841.9	0.462178	37.855
3294	NFKB1	176	0.0324501	22.7216	21071.2	0.469674	38.2879
3633	HSPA9	191	0.0438961	23.2565	23615.8	0.49275	38.4741
3885	NR3C1	184	0.0264419	17.0217	41259.6	0.476919	38.5317
1416	SIRT1	187	0.0354377	22.4599	28779.6	0.465474	38.8723
3268	YBX1	157	0.0410139	29.0955	10444.1	0.474608	39.0389
1666	CDC37	171	0.0292791	19.2456	32609	0.486052	39.3731
3807	GAPDH	168	0.0410169	27.0179	23316.4	0.493875	39.9428
1793	TRIM28	191	0.0453071	25.1885	20636.4	0.474662	40.0284
2420	TUBG1	175	0.0409846	26.8686	15429.4	0.480992	40.7907
2244	BTRC	212	0.0309052	17.4057	48685.5	0.47297	40.819
3985	FBL	150	0.0363238	27.44	14041.6	0.459493	41.0434
3716	HNRNPD	168	0.0390254	26.5714	24628.4	0.472644	41.3013
3266	POLR2A	171	0.0318585	20.7544	25964	0.466583	41.3483
4049	DBN1	148	0.0272285	23.8176	12500.9	0.461608	41.5012
2814	SP1	180	0.0293226	22.4389	31166.7	0.468871	41.5226
1041	LIMA1	145	0.0296262	25.069	13448.6	0.47346	41.7972
1881	RACK1	186	0.045279	27.8763	24376.7	0.474827	41.8493
1740	STUB1	193	0.0300136	20.6321	37885.4	0.490283	41.942
2526	TRAF2	186	0.0253303	18.6989	38646.2	0.474827	42.0775
2217	XRCC5	184	0.0423476	26.4348	19486.6	0.47764	43.228
1347	HIST2H4B	184	0.0472751	28.163	8610.18	0.476367	43.3189
2103	HIST2H4A	184	0.0472751	28.163	8610.18	0.476367	43.3189
2104	HIST1H4E	184	0.0472751	28.163	8610.18	0.476367	43.3189
2105	HIST1H4B	184	0.0472751	28.163	8610.18	0.476367	43.3189
2106	HIST1H4L	184	0.0472751	28.163	8610.18	0.476367	43.3189
2107	HIST1H4J	184	0.0472751	28.163	8610.18	0.476367	43.3189
2108	HIST1H4K	184	0.0472751	28.163	8610.18	0.476367	43.3189
2109	HIST1H4H	184	0.0472751	28.163	8610.18	0.476367	43.3189
2110	HIST1H4C	184	0.0472751	28.163	8610.18	0.476367	43.3189
2111	HIST1H4A	184	0.0472751	28.163	8610.18	0.476367	43.3189
2113	HIST1H4F	184	0.0472751	28.163	8610.18	0.476367	43.3189
2114	HIST1H4D	184	0.0472751	28.163	8610.18	0.476367	43.3189
2139	HIST1H4I	184	0.0472751	28.163	8610.18	0.476367	43.3189
4096	HIST4H4	184	0.0472751	28.163	8610.18	0.476367	43.3189
3239	PPP1CA	200	0.0358777	20.67	41925.4	0.481499	43.4916
2976	PSMD4	141	0.0276137	28.461	12348.6	0.471993	43.9337
130	BMI1	222	0.0397492	20.4865	21262.1	0.464266	44.2207
2664	COMMD3-BMI1	222	0.0397492	20.4865	21262.1	0.464266	44.2207
4024	DDX5	183	0.0466706	30.612	14835.4	0.47864	44.3282
554	ARRB1	252	0.0434762	17.1389	74675.1	0.488129	44.5403
2141	HIST3H3	161	0.0326387	27.1118	12148.8	0.456078	44.5597
3640	HSPA1B	220	0.0454397	23.3591	30845.1	0.490107	44.8435
3641	HSPA1A	220	0.0454397	23.3591	30845.1	0.490107	44.8435
3307	NEDD8	179	0.0399126	28.4469	13182	0.46047	44.9702
3856	H2AFX	195	0.0457122	28.959	16883.7	0.473405	45.1249
3416	MCM5	191	0.0476032	29.9215	13309.7	0.473515	45.5298
2977	PSMC5	140	0.0269563	29.1786	13333	0.460316	45.6855
427	ACTB	217	0.0435348	24.6406	44271.2	0.491337	46.1752
1513	SRRM2	166	0.0427299	32.3313	9052.93	0.468551	46.2327
3819	XRCC6	208	0.0455533	26.3654	34515.7	0.483992	46.4236
3495	SMAD2	229	0.0313949	17.6638	52428.3	0.479031	46.429
309	CDK1	213	0.039634	22.0329	37100.9	0.484335	46.4939
2175	UBL4A	212	0.0414393	23.4292	25610.9	0.467645	46.558
1906	PAN2	247	0.0513862	22.1984	18366.9	0.459236	47.5996
3973	EZH2	216	0.0425316	25.7963	24800.7	0.466107	48.1416
2442	IQGAP1	189	0.0359647	24.963	28294	0.484277	49.0028
3073	RB1	211	0.0331922	22.128	37561.9	0.472698	49.2869
2170	RPL23	143	0.0367574	38.8531	12050.7	0.471614	49.4585
3183	PRKDC	216	0.0496417	28.125	33145.2	0.490049	50.0785
3456	NCL	198	0.0511445	33.7677	17398.9	0.478863	50.3441
3255	TUBB	218	0.0504912	29.9083	24775.5	0.4977	50.4246
2332	CUL4A	193	0.0430135	28.7202	15755.1	0.461763	50.4704
4021	DHX9	172	0.0463225	35.8256	8786.94	0.47183	50.5416
236	CRK	205	0.0268898	18.239	40337.3	0.48195	50.6241
850	SMURF1	265	0.043748	18.4717	49679.2	0.48348	50.7895
3576	ILF2	172	0.0440177	34.4942	15215.5	0.461193	50.8665
2333	CUL4B	204	0.0458893	28.2794	23008	0.48331	50.9653
2280	HDAC3	178	0.0352614	28.8258	18525.8	0.462386	51.5983
2662	SMARCA4	180	0.0384775	30.4722	17610.7	0.461815	51.682
2049	EIF4A3	184	0.0456781	33.8261	9773.89	0.457295	52.2181
3462	HNRNPM	185	0.0457281	34.1027	14800.1	0.471181	52.3127
1285	PABPC1	181	0.0488949	36.4696	9462.52	0.469997	52.4719
2784	STAT3	223	0.0266489	17.0987	74569.4	0.485364	52.9117
3334	PCNA	220	0.0402327	22.1273	46192.9	0.476919	53.005
2974	PSMD2	181	0.0314548	26.8232	27038.8	0.47406	53.4218
2742	RPS27A	227	0.0459673	27.489	37049	0.493046	55.0607
3638	HSPA4	247	0.0478312	25.0324	50403.9	0.500792	55.1172
3058	RELA	231	0.0373695	23.697	50670.3	0.483026	55.2801
2856	RPA3	242	0.0450613	23.7438	22906	0.474827	56.1547
453	CLTC	225	0.0434137	25.3156	41176.6	0.487146	56.3084
1518	SUZ12	254	0.0478046	25.3425	26345.1	0.463272	56.4138
2996	PSMA3	200	0.0352487	27.92	27921.4	0.468978	56.9277
3575	ILF3	205	0.0505505	34.9171	23207.1	0.46946	57.4613
402	PARP1	215	0.0483202	32.6326	28465.5	0.471993	57.7298
2212	YWHAB	242	0.0394065	21.8182	50187.6	0.493046	58.3321
3489	SMAD3	233	0.033231	21.9142	53298.2	0.489174	58.4431
556	ARRB2	279	0.0516108	22.8746	71272	0.491455	58.4815
3629	HSPB1	259	0.0428084	20.668	92043.6	0.489	58.731
2847	RPL10	190	0.039082	32.1684	16109.6	0.454918	59.3804
3714	HNRNPK	215	0.0540253	35.6791	23949.3	0.483992	59.4744
3471	MYH9	214	0.0405239	27.5374	29424.5	0.485135	59.5149
2705	SHC1	200	0.0307829	24.56	28163	0.485995	59.6775
2767	RPS2	171	0.0448638	42.6842	14587.4	0.463324	59.8688
214	CSNK2A1	239	0.0445372	24.8117	47378.6	0.495541	59.9481
3178	CSNK2A3	239	0.0445372	24.8117	47378.6	0.495541	59.9481
3913	FLNA	219	0.0437413	28.3059	48201.4	0.486282	61.3803
2644	STAU1	240	0.0521268	30.3292	23599.9	0.480823	61.7309
567	ABL1	220	0.0343263	23.05	51224.9	0.495481	62.136
3529	JUN	211	0.02993	22.981	53014.1	0.479142	62.5215
4090	CBL	203	0.0283187	24.33	38564.2	0.479254	63.6539
2316	IKBKG	288	0.0423178	21.6215	86512.4	0.494112	64.8769
2853	RPA2	286	0.0514524	23.486	45515	0.491984	65.8109
9	CALM3	259	0.0375606	20.5019	74663.1	0.494468	65.9216
10	CALM1	259	0.0375606	20.5019	74663.1	0.494468	65.9216
11	CALM2	259	0.0375606	20.5019	74663.1	0.494468	65.9216
3824	FUS	241	0.0589577	37.0373	20765.5	0.481724	66.1163
2334	CUL2	277	0.0584058	28.9747	35550.2	0.479366	66.3532
3111	PIK3R1	202	0.0226243	21.6386	50280.6	0.478919	66.664
1525	TARDBP	206	0.0496507	38.2718	14226.8	0.472807	66.7665
2202	CUL5	256	0.055317	30.3594	30756.8	0.474334	67.1358
4082	CTNNB1	294	0.046269	22.8503	79464.6	0.504974	70.2075
3977	EWSR1	309	0.053343	23.8382	84299.1	0.494528	70.7898
3841	HDAC2	221	0.0430693	32.9638	21999.1	0.466213	70.9871
2214	YWHAG	268	0.0493614	27.4254	49163.6	0.49578	71.4552
2362	VHL	333	0.0563966	22.7718	81549.8	0.494231	72.3507
1633	U2AF2	260	0.0559264	34.9538	25465.2	0.478195	74.8132
1838	HDAC5	314	0.0672479	31.6752	32717.8	0.478808	76.6122
1385	FBXO6	369	0.0608663	20.5908	101160	0.487897	77.3455
2215	YWHAE	289	0.0558884	29.7197	64762	0.49216	77.9922
51	EEF1A1	283	0.0631108	36.1095	53947.2	0.494053	78.0095
3348	PARK2	319	0.0553086	25.1505	59935.8	0.49764	78.0362
3414	MDM2	325	0.0508844	24.2462	96850.5	0.498303	79.0285
2398	UBE2I	320	0.047986	23.6125	81060.5	0.493282	81.768
2369	VCAM1	343	0.0695913	29.2653	39261.3	0.48348	84.1021
1534	YWHAQ	328	0.0586597	27.7683	70331.7	0.49915	84.9318
2854	RPA1	305	0.0564775	29.5836	48943.1	0.488884	85.3471
246	CREBBP	265	0.0418545	30.7698	49939.5	0.475596	85.4723
370	AKT1	343	0.0409855	18.898	225075	0.506279	88.4652
3184	MAPK1	325	0.0382311	18.0308	168032	0.498002	88.7712
2459	EED	313	0.0634044	33.4057	35188.1	0.471668	89.5315
576	CCDC8	400	0.0688697	24.5275	87547.8	0.493934	90.6814
1620	SNW1	341	0.058431	28.0352	66370.9	0.487319	90.7835
1811	HUWE1	337	0.0645481	32.0831	57685.5	0.49584	93.0071
2523	TRAF6	385	0.0510942	21.587	122781	0.504416	93.9571
1165	SIRT7	409	0.0681973	23.9707	77030.2	0.491337	95.0811
3637	HSPA5	326	0.0684749	37.408	74726.3	0.502382	97.5646
121	BRCA1	359	0.0562505	28.0446	97556.5	0.495302	97.8828
3475	MYC	417	0.0604622	22.5731	158755	0.504045	99.7314
2804	SRC	315	0.0359735	23.7714	123208	0.507529	105.681
160	AR	351	0.0427257	21.5014	187186	0.498122	106.181
3552	ITGA4	388	0.0771602	33.4562	62988.6	0.490458	106.848
3720	HNRNPA1	305	0.0672432	42.4197	53513.2	0.495601	107.472
307	CDC5L	386	0.0636135	29.0104	91307.8	0.488593	108.095
1426	OBSL1	390	0.075966	32.1487	49761.3	0.487724	112.029
2112	HIST1H3B	288	0.0586778	44.1389	18999.7	0.477695	113.741
2115	HIST1H3G	288	0.0586778	44.1389	18999.7	0.477695	113.741
2116	HIST1H3I	288	0.0586778	44.1389	18999.7	0.477695	113.741
2117	HIST1H3H	288	0.0586778	44.1389	18999.7	0.477695	113.741
2119	HIST1H3J	288	0.0586778	44.1389	18999.7	0.477695	113.741
2120	HIST1H3D	288	0.0586778	44.1389	18999.7	0.477695	113.741
2121	HIST1H3A	288	0.0586778	44.1389	18999.7	0.477695	113.741
2122	HIST1H3E	288	0.0586778	44.1389	18999.7	0.477695	113.741
2123	HIST1H3C	288	0.0586778	44.1389	18999.7	0.477695	113.741
2243	HIST1H3F	288	0.0586778	44.1389	18999.7	0.477695	113.741
3634	HSPA8	369	0.0673512	33.9892	125972	0.511125	116.139
3711	HNRNPU	316	0.0691454	44.0032	44413.8	0.490751	117.697
2371	VCP	418	0.0684085	30.3062	149736	0.509921	121.473
194	EP300	363	0.0593382	35.259	103067	0.496259	126.635
2868	RNF2	442	0.0731515	28.4864	107924	0.499575	126.69
3839	HDAC1	343	0.0534023	35.0029	77692.6	0.481724	129.325
3625	HSP90AB1	422	0.0692113	31.4716	147672	0.514128	133.398
878	CAND1	380	0.0761451	39.3684	60984.5	0.485421	134.443
2037	CUL7	457	0.0859034	33.7396	67896.7	0.50386	136.212
2330	CUL1	426	0.0833842	39.5845	86364.1	0.499029	146.5
1529	COPS5	443	0.0846306	37.8465	110018	0.507717	147.486
3273	NPM1	395	0.0869917	48.3013	86997.5	0.50778	151.363
293	CDK2	496	0.0863068	33.8811	156218	0.504107	158.162
2208	YWHAZ	453	0.0836779	40.0066	157327	0.518406	160.639
4039	FN1	522	0.0904259	33.3755	192264	0.511952	170.311
3900	GRB2	474	0.063797	28.4515	267581	0.518733	176.135
2218	XPO1	603	0.0732547	24.0249	347923	0.524222	186.14
3630	HSP90AA1	515	0.0785823	34.5146	247211	0.526437	187.734
3983	ESR1	567	0.0901578	35.5609	255068	0.522823	204.55
3423	MCM2	582	0.103551	40.3591	202408	0.520046	211.632
2412	UBC	568	0.0845023	35.8081	260132	0.523622	211.903
2542	TP53	630	0.0991013	39.1936	304766	0.523688	243.07
2335	CUL3	676	0.111389	39.9541	254785	0.527315	267.273
163	APP	852	0.0722025	16.3322	1.24699e+06	0.548852	274.356
41	EGFR	941	0.0856607	23.0128	1.23954e+06	0.557031	385.431
3177	NTRK1	1129	0.142117	37.7219	962798	0.566938	524.428
