# Supplementary material for: Zhile Capsule Exerts Antidepressant-Like Effects through Upregulation of the BDNF Signaling Pathway and Neuroprotection
Source: Int J Mol Sci. 2019 Jan 8;20(1):195. doi: 10.3390/ijms20010195 (PMC6337550; doi:10.3390/ijms20010195)
Supplement: Supplementary file 1 [file ijms-20-00195-s001.zip › ijms-412830-supplementary/Supplementary table S6.xlsx]

## Sheet: pathway information
Detailed information of target pathways
SUID	% Associated Genes	% Common Gene	%Genes Cluster #	All Associated Genes	Associated Genes Found	CEREBRAL_DOWNSTRAM_INFO	CEREBRAL_DOWNSTRAM_INFO_ALL	CEREBRAL_LOCALIZATION_INFO	CEREBRAL_LOCALIZATION_INFO_ALL	Cluster	Common Genes	ENSEMBL_GENE_ID	GOGroups	GOID	GOLevels	GOTerm	Group PValue	Group PValue Corrected with Bonferroni step down	name	Nr. Genes	Ontology Source	OverViewTerm	selected	shared name	Term PValue	Term PValue Corrected with Bonferroni step down	UniProtKB_AC	UNIQUE_ID
1276	43.4783			[AKT1, BCL2, BRAF, CHUK, CREB1, ELK1, ESR1, FOS, GNAS, GNB1, GNGT1, GPER1, IKBKB, IKBKG, JUN, MAP2K1, MAPK1, MAPK14, MAPK9, NFKB1, PIK3CA, PRKACA, SP1]	[AKT1, ELK1, ESR1, FOS, IKBKB, IKBKG, JUN, MAPK1, NFKB1, SP1]								[Group16]	WP:712	[-1]	Estrogen signaling pathway	{Group16=4.040131500743093E-17}	{Group16=5.252170950966021E-16}	Estrogen%20signaling%20pathway	10	WikiPathways_01.03.2017	FALSE	FALSE	Estrogen%20signaling%20pathway	3.96588e-09	2.14157e-07		WP:712
1277	20.2899			[ABL1, APAF1, ATM, ATR, ATRIP, BAX, BBC3, BID, BRCA1, CASP3, CASP8, CASP9, CCNB1, CCNB2, CCNB3, CCND1, CCND2, CCND3, CCNE1, CCNE2, CDC25A, CDC25C, CDK1, CDK2, CDK4, CDK5, CDK6, CDKN1A, CDKN1B, CHEK1, CHEK2, CREB1, CYCS, DDB2, E2F1, FANCD2, FAS, GADD45A, GADD45B, GADD45G, H2AFX, HUS1B, MDM2, MIR3191, MRE11, MYC, NBN, PIDD1, PMAIP1, PML, PRKDC, RAD1, RAD17, RAD50, RAD51, RAD52, RAD9A, RB1, RFC1, RP…	[ABL1, BRCA1, CDK1, CDK2, CDKN1A, H2AFX, MDM2, MYC, PML, PRKDC, RB1, RPA2, SFN, TP53]								[Group15]	WP:707	[-1]	DNA Damage Response	{Group15=2.6321670937297696E-21}	{Group15=4.2114673499676314E-20}	DNA%20Damage%20Response	14	WikiPathways_01.03.2017	FALSE	FALSE	DNA%20Damage%20Response	2.20166e-07	9.46714e-06		WP:707
1278	24.0741			[ABL1, AKT3, ARAF, AREG, BAD, BCL2L11, BTC, CAMK2A, CBLC, CCND1, CDKN1A, CDKN1B, CRK, EGF, EGFR, EIF4EBP1, ELK1, ERBB2, ERBB3, ERBB4, EREG, FOXO1, GAB1, GRB2, GSK3B, HBEGF, HRAS, JUN, KRAS, MAP2K1, MAP2K7, MAPK1, MAPK8, MDM2, MTOR, MYC, NCK1, NRG1, NRG2, NRG3, NRG4, PAK4, PDK1, PIK3R5, PLCG1, PRKCA, PTK2, RPS6KB1, SHC2, SOS1, SRC, STAT5A, TGFA, TP53]	[ABL1, CDKN1A, CRK, EGFR, EIF4EBP1, ELK1, GRB2, JUN, MAPK1, MDM2, MYC, SRC, TP53]								[Group12, Group15, Group16]	WP:673	[-1]	ErbB Signaling Pathway	{Group12=1.9263814790712728E-11, Group15=2.6321670937297696E-21, Group16=4.040131500743093E-17}	{Group12=1.9263814790712727E-10, Group15=4.2114673499676314E-20, Group16=5.252170950966021E-16}	ErbB%20Signaling%20Pathway	13	WikiPathways_01.03.2017	FALSE	FALSE	ErbB%20Signaling%20Pathway	7.07172e-08	3.53586e-06		WP:673
1279	20.6349			[ADAM17, AKT1, APH1A, APH1B, CCND1, CDKN1A, CIR1, CUL1, DLL1, DLL3, DLL4, DTX1, EP300, FBXW7, FHL1, GATA3, GSK3B, HDAC1, HDAC2, HES1, HES5, HES6, HEY1, HEY2, HIF1A, ITCH, JAG1, JAG2, JAK2, LCK, LOC101928143, MAGEA1, MAML1, MAML2, MAML3, MAPT, MIR1281, MYC, NCOR1, NCOR2, NCSTN, NFKB1, NOTCH1, NOTCH2, NOTCH3, NOTCH4, NUMB, NUMBL, PIK3R1, PIK3R2, PSEN1, PSEN2, PSENEN, PTCRA, RBPJ, RING1, SAP30, SKP1…	[AKT1, CDKN1A, CUL1, EP300, HDAC1, HDAC2, HIF1A, MYC, NFKB1, PIK3R1, SNW1, SRC, STAT3]								[Group14]	WP:61	[-1]	Notch Signaling Pathway	{Group14=7.41317661869315E-12}	{Group14=8.154494280562464E-11}	Notch%20Signaling%20Pathway	13	WikiPathways_01.03.2017	FALSE	FALSE	Notch%20Signaling%20Pathway	4.92445e-07	1.87129e-05		WP:61
1280	23.0769			[AKT1, CISH, EPO, EPOR, GRB2, IRS1, IRS2, JAK2, MAP2K1, MAP2K2, MAPK1, MAPK3, PDK1, PIK3CG, PTPRC, PTPRU, RAF1, RASA1, SHC1, SOCS1, SOS1, SRC, STAT1, STAT3, STAT5A, STAT5B]	[AKT1, GRB2, MAPK1, SHC1, SRC, STAT3]								[Group13, Group16]	WP:581	[-1]	EPO Receptor Signaling	{Group13=2.3641936297693846E-8, Group16=4.040131500743093E-17}	{Group13=2.1277742667924462E-7, Group16=5.252170950966021E-16}	EPO%20Receptor%20Signaling	6	WikiPathways_01.03.2017	FALSE	FALSE	EPO%20Receptor%20Signaling	0.000350772	0.00596313		WP:581
1281	26.1905			[AKT1, BCL2, CBL, CCND2, CISH, CRKL, FOS, FOXO3, FYN, GAB2, GRB2, HRAS, IL2, IL2RA, IL2RB, IL2RG, JAK1, JAK3, JUN, LCK, MAP2K1, MAP2K2, MAPK1, MAPK3, MAPT, MYC, NMI, PIK3R1, PTK2B, PTPN11, RAF1, RPS6, RPS6KB1, RPS6KB2, SHC1, SOCS3, SOS1, STAT1, STAT3, STAT5A, STAT5B, SYK]	[AKT1, CBL, FOS, FYN, GRB2, JUN, MAPK1, MYC, PIK3R1, SHC1, STAT3]								[Group14, Group16]	WP:49	[-1]	IL-2 Signaling Pathway	{Group14=7.41317661869315E-12, Group16=4.040131500743093E-17}	{Group14=8.154494280562464E-11, Group16=5.252170950966021E-16}	IL-2%20Signaling%20Pathway	11	WikiPathways_01.03.2017	FALSE	FALSE	IL-2%20Signaling%20Pathway	2.94106e-07	1.17642e-05		WP:49
1282	21.4286			[CDC45, CDC6, CDC7, CDK2, CDT1, DBF4, GMNN, MCM10, MCM2, MCM3, MCM4, MCM5, MCM6, MCM7, ORC1, ORC2, ORC3, ORC4, ORC5, ORC6, PCNA, POLA1, POLA2, POLD1, POLD2, POLD3, POLD4, POLE, POLE2, PRIM1, PRIM2, RFC1, RFC2, RFC3, RFC4, RFC5, RPA1, RPA2, RPA3, RPA4, UBA52, UBC]	[CDK2, MCM2, MCM5, MCM7, PCNA, RPA1, RPA2, RPA3, UBC]								[Group15]	WP:466	[-1]	DNA Replication	{Group15=2.6321670937297696E-21}	{Group15=4.2114673499676314E-20}	DNA%20Replication	9	WikiPathways_01.03.2017	FALSE	FALSE	DNA%20Replication	2.17088e-05	0.00056443		WP:466
1283	20.5882			[ATF6B, ATM, CCNA1, CCNB1, CCND1, CCND2, CCND3, CCNE1, CCNE2, CCNG2, CCNH, CDC25A, CDC45, CDK1, CDK2, CDK4, CDK6, CDK7, CDKN1A, CDKN1B, CDKN1C, CDKN2A, CDKN2B, CDKN2C, CDKN2D, CREB1, CREB3, CREB3L1, CREB3L3, CREB3L4, E2F1, E2F2, E2F3, E2F4, E2F5, E2F6, GADD45A, MCM2, MCM3, MCM4, MCM5, MCM6, MCM7, MDM2, MNAT1, MYC, MYT1, ORC1, ORC2, ORC3, ORC4, ORC5, ORC6, PCNA, POLA2, POLE, POLE2, PRIM1, PRIM2, R…	[CDK1, CDK2, CDKN1A, MCM2, MCM5, MCM7, MDM2, MYC, PCNA, RB1, RPA1, RPA2, RPA3, TP53]								[Group15]	WP:45	[-1]	G1 to S cell cycle control	{Group15=2.6321670937297696E-21}	{Group15=4.2114673499676314E-20}	G1%20to%20S%20cell%20cycle%20control	14	WikiPathways_01.03.2017	FALSE	FALSE	G1%20to%20S%20cell%20cycle%20control	1.81551e-07	7.98823e-06		WP:45
1284	23.5294			[ATF2, CDC42, CREB1, DAXX, DDIT3, ELK1, GRB2, HMGN1, HRAS, HSPB1, MAP2K4, MAP2K6, MAP3K1, MAP3K5, MAP3K7, MAP3K9, MAPK14, MAPKAPK2, MAPKAPK5, MAX, MEF2D, MKNK1, MYC, PLA2G4A, RAC1, RASGRF1, RIPK1, RPS6KA5, SHC1, STAT1, TGFB2, TGFBR1, TRADD, TRAF2]	[DAXX, ELK1, GRB2, HSPB1, MAP3K1, MYC, SHC1, TRAF2]								[Group16]	WP:400	[-1]	p38 MAPK Signaling Pathway	{Group16=4.040131500743093E-17}	{Group16=5.252170950966021E-16}	p38%20MAPK%20Signaling%20Pathway	8	WikiPathways_01.03.2017	FALSE	FALSE	p38%20MAPK%20Signaling%20Pathway	3.05613e-05	0.000764033		WP:400
1285	27.2727			[AKT1, ATF2, BAD, BIRC5, CBL, CEBPA, CEBPB, CHUK, DOK2, ELK1, EP300, FES, FLNA, FOS, GAB2, GATA3, GRB2, HRH1, IKBKB, IL2RG, IL4, IL4R, INPP5D, IRS1, IRS2, JAK1, JAK2, JAK3, MAPK1, MAPK11, MAPK14, MAPK3, MIR1281, NFIL3, NFKB1, NFKBIA, PIK3CA, PIK3CD, PIK3R1, PIK3R2, PTPN11, PTPN6, RELA, RPS6KB1, SHC1, SOCS1, SOCS3, SOCS5, SOS1, STAT1, STAT3, STAT5A, STAT5B, STAT6, TYK2]	[AKT1, CBL, ELK1, EP300, FLNA, FOS, GRB2, IKBKB, MAPK1, NFKB1, NFKBIA, PIK3R1, RELA, SHC1, STAT3]								[Group16]	WP:395	[-1]	IL-4 Signaling Pathway	{Group16=4.040131500743093E-17}	{Group16=5.252170950966021E-16}	IL-4%20Signaling%20Pathway	15	WikiPathways_01.03.2017	FALSE	FALSE	IL-4%20Signaling%20Pathway	1.00785e-09	5.64393e-08		WP:395
1286	22.2222			[AKT1, EIF4E, EIF4EBP1, MAP2K1, MAP2K2, MAP2K3, MAP2K6, MAP3K11, MAP3K5, MAPK1, MAPK3, MKNK1, MKNK2, MTOR, PBK, PRKAA1, RAF1, TSC1]	[AKT1, EIF4E, EIF4EBP1, MAPK1]								[Group16]	WP:3879	[-1]	4-hydroxytamoxifen, Dexamethasone, and Retinoic Acids Regulation of p27 Expression	{Group16=4.040131500743093E-17}	{Group16=5.252170950966021E-16}	4-hydroxytamoxifen,%20Dexamethasone,%20and%20Retinoic%20Acids%20Regulation%20of%20p27%20Expression	4	WikiPathways_01.03.2017	FALSE	FALSE	4-hydroxytamoxifen,%20Dexamethasone,%20and%20Retinoic%20Acids%20Regulation%20of%20p27%20Expression	0.00415262	0.0166105		WP:3879
1287	21.875			[CHUK, IKBKB, IKBKE, IKBKG, IRAK1, IRAK4, IRF3, IRF7, MAPK1, MIR718, MYD88, NFKB1, NFKB2, REL, RELA, RELB, TBK1, TICAM1, TICAM2, TIRAP, TLR1, TLR2, TLR3, TLR4, TLR5, TLR6, TLR7, TLR8, TLR9, TOLLIP, TRAF3, TRAF6]	[IKBKB, IKBKG, MAPK1, NFKB1, RELA, TBK1, TRAF6]								[Group16]	WP:3858	[-1]	Toll-like Receptor Signaling	{Group16=4.040131500743093E-17}	{Group16=5.252170950966021E-16}	Toll-like%20Receptor%20Signaling	7	WikiPathways_01.03.2017	FALSE	FALSE	Toll-like%20Receptor%20Signaling	0.000160016	0.00336034		WP:3858
1288	28.5714			[BDNF, CASP3, CASP7, CREB1, EGF, EGFR, ELK1, GRM1, HRAS, MAP2K7, MAPK1, NTRK2, RAF1, RPS6KA5]	[BDNF, EGFR, ELK1, MAPK1]								[Group13]	WP:3853	[-1]	ERK Pathway in Huntington's Disease	{Group13=2.3641936297693846E-8}	{Group13=2.1277742667924462E-7}	ERK%20Pathway%20in%20Huntington's%20Disease	4	WikiPathways_01.03.2017	FALSE	FALSE	ERK%20Pathway%20in%20Huntington's%20Disease	0.00153185	0.0137867		WP:3853
1289	20			[CHUK, CXCL8, IFNB1, IKBKB, IKBKE, IKBKG, IL6, INPP5D, IRAK1, IRAK3, IRAK4, IRF3, IRF7, MAP3K7, MIR6502, MIR718, MYD88, NFKB1, NFKBIA, RIPK1, TAB1, TAB2, TBK1, TICAM1, TIRAP, TLR4, TNF, TRAF3, TRAF6, TRAM1]	[IKBKB, IKBKG, NFKB1, NFKBIA, TBK1, TRAF6]								[Group16]	WP:3851	[-1]	TLR4 Signaling and Tolerance	{Group16=4.040131500743093E-17}	{Group16=5.252170950966021E-16}	TLR4%20Signaling%20and%20Tolerance	6	WikiPathways_01.03.2017	FALSE	FALSE	TLR4%20Signaling%20and%20Tolerance	0.000796113	0.00875724		WP:3851
1290	58.3333			[CHUK, IKBKB, IKBKG, MAP2K6, MAP3K1, MAP3K14, MAPK1, NFKB1, NFKBIA, RAF1, RRAS, TRAF6]	[IKBKB, IKBKG, MAP3K1, MAPK1, NFKB1, NFKBIA, TRAF6]								[Group16]	WP:3849	[-1]	MAPK and NFkB Signalling Pathways Inhibited by Yersinia YopJ	{Group16=4.040131500743093E-17}	{Group16=5.252170950966021E-16}	MAPK%20%20and%20NFkB%20Signalling%20Pathways%20Inhibited%20by%20Yersinia%20YopJ	7	WikiPathways_01.03.2017	FALSE	FALSE	MAPK%20%20and%20NFkB%20Signalling%20Pathways%20Inhibited%20by%20Yersinia%20YopJ	7.24088e-08	3.54803e-06		WP:3849
1291	20.5882			[ACTA1, ACTR2, ACTR3, AKT1, APC, AXIN1, CAMK1, CBL, CDKN1A, CDKN1B, CTNNB1, DAAM1, DVL1, EGFR, ELK1, ERBB2, ERBB4, FN1, FZD1, FZD10, FZD2, FZD3, FZD4, FZD5, FZD6, FZD7, FZD8, FZD9, GPX1, GRB2, GRIA1, GSK3B, JUN, MAP2K1, MAP2K4, MAPK1, MAPK8, MIR4683, MIR6808, MYC, MYL1, MYLK, NCK1, NEFH, NEFL, NEFM, NOS1, PAK1, PFN1, PFN2, PFN3, PFN4, PIK3CG, PLCG1, PPP2CA, PTK2, RAF1, RHOA, ROCK2, SHC1, SOD1, SO…	[AKT1, CAMK1, CBL, CDKN1A, CTNNB1, EGFR, ELK1, FN1, GRB2, JUN, MAPK1, MYC, SHC1, SRC]								[Group12, Group16]	WP:3680	[-1]	Association Between Physico-Chemical Features and Toxicity Associated Pathways	{Group12=1.9263814790712728E-11, Group16=4.040131500743093E-17}	{Group12=1.9263814790712727E-10, Group16=5.252170950966021E-16}	Association%20Between%20Physico-Chemical%20Features%20and%20Toxicity%20Associated%20Pathways	14	WikiPathways_01.03.2017	FALSE	FALSE	Association%20Between%20Physico-Chemical%20Features%20and%20Toxicity%20Associated%20Pathways	1.81551e-07	7.98823e-06		WP:3680
1292	25			[ABCB1, BCL2L1, CDKN1A, HIF1A, HOTAIR, LINC-ROR, LINC00970, MEG3, TP53, UCA1, VLDLR-AS1, WNT6]	[CDKN1A, HIF1A, TP53]								[Group14, Group15]	WP:3672	[-1]	LncRNA-mediated mechanisms of therapeutic resistance	{Group14=7.41317661869315E-12, Group15=2.6321670937297696E-21}	{Group14=8.154494280562464E-11, Group15=4.2114673499676314E-20}	LncRNA-mediated%20mechanisms%20of%20therapeutic%20resistance	3	WikiPathways_01.03.2017	FALSE	FALSE	LncRNA-mediated%20mechanisms%20of%20therapeutic%20resistance	0.00936483	0.0187297		WP:3672
1293	21.5686			[AKT1, BCL2L1, BIRC3, BIRC5, BRCA1, C9orf3, CASP3, CASP7, CASP9, CCND1, CD44, CDKN1A, COL4A2, CTTN, CXCL8, CXCR1, E2F2, FASLG, FRZB, GRB2, HIF1A, HNF1A, IL6, IL6R, JAK1, JUN, LEF1, MAPK14, MAPK3, MAPK8, MIR24-1, MMP1, MYC, MYOF, NFKB1, NOS2, PODXL, PTGS2, PTPN11, RAC1, RRM2, SMAD3, SMAD4, SOS1, STAT3, TGFB1, TGFBR1, TP53, UCHL1, VAV2, VEGFA]	[AKT1, BRCA1, CDKN1A, GRB2, HIF1A, JUN, MYC, NFKB1, SMAD3, STAT3, TP53]								[Group14, Group15, Group16]	WP:3646	[-1]	Hepatitis C and Hepatocellular Carcinoma	{Group14=7.41317661869315E-12, Group15=2.6321670937297696E-21, Group16=4.040131500743093E-17}	{Group14=8.154494280562464E-11, Group15=4.2114673499676314E-20, Group16=5.252170950966021E-16}	Hepatitis%20C%20and%20Hepatocellular%20Carcinoma	11	WikiPathways_01.03.2017	FALSE	FALSE	Hepatitis%20C%20and%20Hepatocellular%20Carcinoma	2.41613e-06	7.48999e-05		WP:3646
1294	27.9412			[AKT1, ANGPT1, ANGPT2, ANGPT4, ANGPTL1, BAD, BAX, BIRC5, CASP7, CASP9, CHUK, CRK, CTNNB1, DOK2, EGFR, EIF4EBP1, ERBB2, FN1, FOXO1, GRB14, GRB2, GRB7, HRAS, IKBKB, IKBKG, ITGB1, KRAS, MAPK1, MAPK11, MAPK12, MAPK13, MAPK14, MAPK3, MAPK8, MAPK9, MIR3917, MSH2, MYC, NCK1, NFKB1, NFKBIA, NOS1, NOS2, NRAS, PAK1, PIK3CA, PIK3R1, PTK2, PTPN11, PXN, RAC1, RAD51, RASA1, RELA, RS1, SOS1, SRC, STAT3, STAT5A,…	[AKT1, CRK, CTNNB1, EGFR, EIF4EBP1, FN1, GRB2, IKBKB, IKBKG, MAPK1, MYC, NFKB1, NFKBIA, PIK3R1, PXN, RELA, SRC, STAT3, TP53]								[Group12, Group16]	WP:3303	[-1]	Rac1/Pak1/p38/MMP-2 pathway	{Group12=1.9263814790712728E-11, Group16=4.040131500743093E-17}	{Group12=1.9263814790712727E-10, Group16=5.252170950966021E-16}	Rac1/Pak1/p38/MMP-2%20pathway	19	WikiPathways_01.03.2017	TRUE	FALSE	Rac1/Pak1/p38/MMP-2%20pathway	3.27931e-12	1.902e-10		WP:3303
1295	29.4118			[CRK, CRKL, DOCK1, ELK1, FOS, GAB1, GRB2, HGF, HRAS, ITGA1, ITGB1, JUN, MAP2K1, MAP2K2, MAP4K1, MAPK1, MAPK3, MAPK8, MET, PAK1, PIK3CA, PTEN, PTK2, PTK2B, PTPN11, PXN, RAF1, RAP1A, RAP1B, RAPGEF1, RASA1, SOS1, SRC, STAT3]	[CRK, ELK1, FOS, GRB2, JUN, MAPK1, PTEN, PXN, SRC, STAT3]								[Group12, Group16]	WP:313	[-1]	Signaling of Hepatocyte Growth Factor Receptor	{Group12=1.9263814790712728E-11, Group16=4.040131500743093E-17}	{Group12=1.9263814790712727E-10, Group16=5.252170950966021E-16}	Signaling%20of%20Hepatocyte%20Growth%20Factor%20Receptor	10	WikiPathways_01.03.2017	FALSE	FALSE	Signaling%20of%20Hepatocyte%20Growth%20Factor%20Receptor	3.14047e-07	1.22478e-05		WP:313
1296	20			[AKT1, BAD, BCL2, BTK, CBL, CRK, CRKL, DOK1, EP300, FOS, FOXO3, FYN, GAB2, GRB10, GRB2, GRB7, HRAS, INPP5D, JAK2, JUNB, KIT, KITLG, LYN, MAP2K1, MAP2K2, MAPK1, MAPK14, MAPK3, MAPK8, MAPT, MATK, MIR1281, MITF, PIK3R1, PIK3R2, PLCG1, PRKCA, PRKCB, PTPN11, PTPN6, RAF1, RPS6, RPS6KA1, RPS6KA3, RPS6KB1, SH2B2, SHC1, SNAI1, SNAI2, SOCS1, SOCS6, SOS1, SRC, STAT1, STAT3, STAT5A, STAT5B, TBX2, TEC, VAV1]	[AKT1, CBL, CRK, EP300, FOS, FYN, GRB2, MAPK1, PIK3R1, SHC1, SRC, STAT3]								[Group16]	WP:304	[-1]	Kit receptor signaling pathway	{Group16=4.040131500743093E-17}	{Group16=5.252170950966021E-16}	Kit%20receptor%20signaling%20pathway	12	WikiPathways_01.03.2017	FALSE	FALSE	Kit%20receptor%20signaling%20pathway	1.95724e-06	6.26316e-05		WP:304
1297	30.7692			[ACOX1, CYP1A1, CYP1A2, CYP1B1, ESR1, GPAM, JUN, NR0B2, PCK1, PDK4, PPARA, SP1, STAT3]	[ESR1, JUN, SP1, STAT3]								[Group16]	WP:2881	[-1]	Estrogen Receptor Pathway	{Group16=4.040131500743093E-17}	{Group16=5.252170950966021E-16}	Estrogen%20Receptor%20Pathway	4	WikiPathways_01.03.2017	FALSE	FALSE	Estrogen%20Receptor%20Pathway	0.00112765	0.0112765		WP:2881
1298	33.3333			[CD40, CHUK, EPHB2, ERBIN, IKBKB, IKBKG, MAP3K7, MAPK8, RELA]	[IKBKB, IKBKG, RELA]								[Group16]	WP:288	[-1]	NLR Proteins	{Group16=4.040131500743093E-17}	{Group16=5.252170950966021E-16}	NLR%20Proteins	3	WikiPathways_01.03.2017	FALSE	FALSE	NLR%20Proteins	0.0038924	0.019462		WP:288
1299	60			[EGFR, JAK1, MAPK1, MAPK3, STAT3]	[EGFR, MAPK1, STAT3]								[Group13, Group16]	WP:2868	[-1]	TCA Cycle Nutrient Utilization and Invasiveness of Ovarian Cancer	{Group13=2.3641936297693846E-8, Group16=4.040131500743093E-17}	{Group13=2.1277742667924462E-7, Group16=5.252170950966021E-16}	TCA%20Cycle%20Nutrient%20Utilization%20and%20Invasiveness%20of%20Ovarian%20Cancer	3	WikiPathways_01.03.2017	FALSE	FALSE	TCA%20Cycle%20Nutrient%20Utilization%20and%20Invasiveness%20of%20Ovarian%20Cancer	0.000519294	0.00778941		WP:2868
1300	26.5306			[AKT1, BAD, BCL2, BCL2L1, CBL, CCR3, CD69, CD86, CRKL, CSF2RB, CXCL8, ENPP3, FOS, FYN, GAB2, GRB2, HCK, HRAS, IL3, IL3RA, IL5RA, INPP5D, JAK1, JAK2, JUN, LYN, MAP2K1, MAPK1, MAPK3, MAPK8, PIK3CD, PIK3R1, PIK3R2, PRKACA, PTPN11, PTPN6, RAF1, RAPGEF1, SHC1, SOS1, SRC, STAT3, STAT5A, STAT5B, SYK, TGFB1, VAV1, YWHAB, YWHAQ]	[AKT1, CBL, FOS, FYN, GRB2, JUN, MAPK1, PIK3R1, SHC1, SRC, STAT3, YWHAB, YWHAQ]								[Group16]	WP:286	[-1]	IL-3 Signaling Pathway	{Group16=4.040131500743093E-17}	{Group16=5.252170950966021E-16}	IL-3%20Signaling%20Pathway	13	WikiPathways_01.03.2017	FALSE	FALSE	IL-3%20Signaling%20Pathway	1.98522e-08	1.01246e-06		WP:286
1301	25			[BRAF, CCND1, CDH1, CDK4, CDKN1A, CDKN2A, CXCL8, DAPK1, DAPK2, DAPK3, E2F1, EGF, EGFR, ERBB2, FGFR3, HRAS, MAP2K1, MAP2K2, MAPK1, MDM2, MIR637, MMP1, MYC, PIK3R1, PIK3R2, RASSF1, RB1, RPS6KA5, THBS1, TP53, TYMP, VEGFA]	[CDKN1A, EGFR, MAPK1, MDM2, MYC, PIK3R1, RB1, TP53]								[Group12, Group15, Group16]	WP:2828	[-1]	Bladder Cancer	{Group12=1.9263814790712728E-11, Group15=2.6321670937297696E-21, Group16=4.040131500743093E-17}	{Group12=1.9263814790712727E-10, Group15=4.2114673499676314E-20, Group16=5.252170950966021E-16}	Bladder%20Cancer	8	WikiPathways_01.03.2017	FALSE	FALSE	Bladder%20Cancer	1.89135e-05	0.000510664		WP:2828
1302	20.6897			[AKT3, AREG, COL1A1, EGFR, FN1, GRB2, HRAS, ITGA1, ITGB1, KRAS, MAP2K1, MAP2K2, MAPK1, MAPK10, MAPK11, MAPK12, MAPK13, MAPK14, MAPK8, MAPK9, MIR6852, NRAS, PIK3CD, PTK2, PXN, RAF1, SOS1, SRC, TLN1]	[EGFR, FN1, GRB2, MAPK1, PXN, SRC]								[Group13, Group16]	WP:2643	[-1]	Nanoparticle-mediated activation of receptor signaling	{Group13=2.3641936297693846E-8, Group16=4.040131500743093E-17}	{Group13=2.1277742667924462E-7, Group16=5.252170950966021E-16}	Nanoparticle-mediated%20activation%20of%20receptor%20signaling	6	WikiPathways_01.03.2017	FALSE	FALSE	Nanoparticle-mediated%20activation%20of%20receptor%20signaling	0.00065755	0.00854815		WP:2643
1303	24			[ATF2, CHUK, EIF4E, ELK1, FOS, IKBKB, IL1A, IL1R1, IL1RAP, IRAK1, IRAK2, IRAK4, IRF7, MAP2K1, MAP2K2, MAP2K3, MAP2K4, MAP2K6, MAP2K7, MAP3K1, MAP3K14, MAP3K3, MAP3K7, MAP3K8, MAPK1, MAPK10, MAPK11, MAPK14, MAPK3, MAPK8, MAPK9, MAPKAPK2, MBP, MIR718, MKNK1, MKNK2, MYC, MYD88, NFKB1, NFKBIA, NFKBIB, RELA, RPS6KA5, SAFB, TAB1, TAB2, TAB3, TANK, TOLLIP, TRAF6]	[EIF4E, ELK1, FOS, IKBKB, MAP3K1, MAP3K3, MAPK1, MYC, NFKB1, NFKBIA, RELA, TRAF6]								[Group16]	WP:2637	[-1]	Structural Pathway of Interleukin 1 (IL-1)	{Group16=4.040131500743093E-17}	{Group16=5.252170950966021E-16}	Structural%20Pathway%20of%20Interleukin%201%20(IL-1)	12	WikiPathways_01.03.2017	FALSE	FALSE	Structural%20Pathway%20of%20Interleukin%201%20(IL-1)	2.38087e-07	9.99966e-06		WP:2637
1304	37.5			[CCL20, CCL5, CHUK, CXCL8, HSP90AA1, IFNB1, IKBKB, IKBKG, IRAK1, MAP3K14, MAP3K3, MAP3K7, MAPK1, MAPK8, MIR718, NFKB1, NFKB2, NFKBIA, PDLIM7, RELA, TNF, TRADD, TRAF1, TRAF6]	[HSP90AA1, IKBKB, IKBKG, MAP3K3, MAPK1, NFKB1, NFKBIA, RELA, TRAF6]								[Group16]	WP:262	[-1]	EBV LMP1 signaling	{Group16=4.040131500743093E-17}	{Group16=5.252170950966021E-16}	EBV%20LMP1%20signaling	9	WikiPathways_01.03.2017	FALSE	FALSE	EBV%20LMP1%20signaling	1.16037e-07	5.45372e-06		WP:262
1305	27.0833			[AHR, AHRR, AIP, ARNT, CCL1, CD36, CDC37, CDK2, CDKN1A, CDKN1B, CYP1A1, CYP1A2, CYP1B1, E2F1, EGFR, EP300, ESR1, FGF21, GCLC, HPGDS, HRAS, HSP90AA1, KLF6, KRAS, LPL, MAP2K1, MAPK1, MIR1181, MIR1281, MYC, NCOA7, NCOR2, NF1, NFE2L2, NFKB1, NQO1, NRAS, NRIP1, PLAGL1, PSRC1, PTGS2, RAF1, RB1, RELA, RET, SRC, TNF, VEGFA]	[CDC37, CDK2, CDKN1A, EGFR, EP300, ESR1, HSP90AA1, MAPK1, MYC, NFKB1, RB1, RELA, SRC]								[Group15]	WP:2586	[-1]	Aryl Hydrocarbon Receptor	{Group15=2.6321670937297696E-21}	{Group15=4.2114673499676314E-20}	Aryl%20Hydrocarbon%20Receptor	13	WikiPathways_01.03.2017	FALSE	FALSE	Aryl%20Hydrocarbon%20Receptor	1.50882e-08	7.99673e-07		WP:2586
1306	24.1379			[AKT1, CALM1, CALM2, CD28, CD8A, CD8B, CSNK1A1, CTLA4, DYRK1A, DYRK2, FYN, GSK3A, GSK3B, IL2, ITK, LCK, NFATC2, NFKB1, NFKBIA, PDCD1, PDK1, PLCG1, PPP3CA, PRKCA, PTEN, PTPN6, RASA1, RASGRP1, ZAP70]	[AKT1, CALM1, CALM2, FYN, NFKB1, NFKBIA, PTEN]								[Group16]	WP:2583	[-1]	T-Cell Receptor and Co-stimulatory Signaling	{Group16=4.040131500743093E-17}	{Group16=5.252170950966021E-16}	T-Cell%20Receptor%20and%20Co-stimulatory%20Signaling	7	WikiPathways_01.03.2017	FALSE	FALSE	T-Cell%20Receptor%20and%20Co-stimulatory%20Signaling	8.18185e-05	0.00180001		WP:2583
1307	28.2051			[ARFIP2, CDC42, CHUK, COX2, ELK1, FOS, GRB2, HRAS, JAK1, JUN, MAP2K1, MAP2K4, MAP3K1, MAPK1, MAPK3, MAPK8, NFKBIA, PAK1, PDGFA, PDGFB, PDGFRB, PIK3R1, PLA2G4A, PLCG1, PTPN11, RAC1, RAF1, RASA1, RHOA, SHC1, SOS1, SRC, SRF, STAT1, STAT3, TIAM1, VAV1, VAV2, WASL]	[ELK1, FOS, GRB2, JUN, MAP3K1, MAPK1, NFKBIA, PIK3R1, SHC1, SRC, STAT3]								[Group16]	WP:2526	[-1]	PDGF Pathway	{Group16=4.040131500743093E-17}	{Group16=5.252170950966021E-16}	PDGF%20Pathway	11	WikiPathways_01.03.2017	FALSE	FALSE	PDGF%20Pathway	1.27418e-07	5.86125e-06		WP:2526
1308	27.5			[ABL1, AP3B2, ATF2, ATM, BID, BRCA1, CASP2, CCNB1, CCNE1, CDC25A, CDC25C, CDK1, CDK2, CDKN1A, CHEK1, CHEK2, CRADD, CREB1, FANCD2, GADD45A, H2AFX, IKBKG, JUN, MAPK9, MDC1, MDM2, MDM4, MRE11, NBN, NFKBIA, PIDD1, RAD50, RAD51, RAD9A, RIPK1, SMC1A, TLK1, TP53, TP53BP1, TP73]	[ABL1, BRCA1, CDK1, CDK2, CDKN1A, H2AFX, IKBKG, JUN, MDM2, NFKBIA, TP53]								[Group15]	WP:2516	[-1]	ATM Signaling Pathway	{Group15=2.6321670937297696E-21}	{Group15=4.2114673499676314E-20}	ATM%20Signaling%20Pathway	11	WikiPathways_01.03.2017	FALSE	FALSE	ATM%20Signaling%20Pathway	1.6992e-07	7.64642e-06		WP:2516
1309	20			[AKT1, EIF4EBP1, GAB1, GRB2, HRAS, IRS1, IRS2, ITGA6, ITGB4, LAMA1, LAMA2, LAMA3, LAMA5, LAMB1, LAMB2, LAMB3, LAMC1, LAMC2, MAPK1, MAPK14, MAPK3, MIR4260, MIR4758, MTOR, PIK3R1, PIK3R2, PRKCA, PRKCD, PTK2, PTPN11, RAC1, RHOA, SHC1, SOS1, SRC]	[AKT1, EIF4EBP1, GRB2, MAPK1, PIK3R1, SHC1, SRC]								[Group16]	WP:244	[-1]	Alpha 6 Beta 4 signaling pathway	{Group16=4.040131500743093E-17}	{Group16=5.252170950966021E-16}	Alpha%206%20Beta%204%20signaling%20pathway	7	WikiPathways_01.03.2017	FALSE	FALSE	Alpha%206%20Beta%204%20signaling%20pathway	0.000289967	0.00521941		WP:244
1310	31.25			[ACOX2, COX1, CYP2A6, FOS, IKBKB, JUN, KEAP1, MAFG, MAFK, MMP1, NFE2L2, NFKB1, NFKBIA, NOS1, PTGS2, VEGFA]	[FOS, IKBKB, JUN, NFKB1, NFKBIA]								[Group16]	WP:2435	[-1]	Quercetin and Nf-kB/ AP-1 Induced Cell Apoptosis	{Group16=4.040131500743093E-17}	{Group16=5.252170950966021E-16}	Quercetin%20and%20Nf-kB/%20AP-1%20Induced%20Cell%20Apoptosis	5	WikiPathways_01.03.2017	FALSE	FALSE	Quercetin%20and%20Nf-kB/%20AP-1%20Induced%20Cell%20Apoptosis	0.000240077	0.00480153		WP:2435
1311	21.5278			[ACACB, ADAM17, AKT1, ALPL, APC, BAD, BCL2L11, BDNF, BMP2, CAMK1, CAMK2A, CAMK4, CASP3, CDC42, CDH2, CDK5, CDK5R1, CDKL5, CFL1, CHUK, CNR1, CREB1, CRTC1, CSNK2A1, CTNNB1, CYFIP1, DLG1, DOCK3, DOK5, DPYSL2, EEF2, EGR1, EGR2, EIF2S1, EIF2S2, EIF4E, EIF4EBP1, ELK1, FOS, FOXO3, FRS2, FRS3, FYN, GABRB3, GRB2, GRIA1, GRIA2, GRIA3, GRIN1, GRIN2B, GRIP1, GSK3B, HRAS, IGF2BP1, IKBKB, IKBKG, IRS1, IRS2, JA…	[AKT1, BDNF, CAMK1, CFL1, CSNK2A1, CTNNB1, EEF2, EIF2S2, EIF4E, EIF4EBP1, ELK1, FOS, FYN, GABRB3, GRB2, IKBKB, IKBKG, JUN, MAP3K1, MAPK1, NFKB1, NFKBIA, NTRK1, PIK3R1, RACK1, RELA, SHC1, SRC, STAT3, TRAF6, YBX1]								[Group16]	WP:2380	[-1]	Brain-Derived Neurotrophic Factor (BDNF) signaling pathway	{Group16=4.040131500743093E-17}	{Group16=5.252170950966021E-16}	Brain-Derived%20Neurotrophic%20Factor%20(BDNF)%20signaling%20pathway	31	WikiPathways_01.03.2017	TRUE	FALSE	Brain-Derived%20Neurotrophic%20Factor%20(BDNF)%20signaling%20pathway	9.02568e-16	5.50567e-14		WP:2380
1312	22.7273			[AKT1, CASP3, CASP7, CCL2, CDK2, CDKN1B, CEBPB, CREB1, CYR61, EGR1, FOS, GRB2, HIF1A, HRAS, IL6ST, IRS1, JAK1, JAK2, JAK3, JUNB, JUND, KRAS, LDLR, LIFR, MAP2K1, MAP2K2, MAPK1, MAPK14, MAPK3, MAPK8, MAPK9, MIR6886, MMP1, MMP13, MMP3, MTOR, NFKB1, NFKBIA, OSM, OSMR, PIAS3, PIK3R1, PRKCA, PRKCB, PRKCD, PRKCE, PRKCH, PTK2B, PTPN11, PXN, RAF1, RELA, RICTOR, RPS6, SERPINE1, SHC1, SOCS3, SOS1, SRC, STAT…	[AKT1, CDK2, FOS, GRB2, HIF1A, MAPK1, NFKB1, NFKBIA, PIK3R1, PXN, RELA, SHC1, SRC, STAT3, TP53]								[Group14, Group16]	WP:2374	[-1]	Oncostatin M Signaling Pathway	{Group14=7.41317661869315E-12, Group16=4.040131500743093E-17}	{Group14=8.154494280562464E-11, Group16=5.252170950966021E-16}	Oncostatin%20M%20Signaling%20Pathway	15	WikiPathways_01.03.2017	FALSE	FALSE	Oncostatin%20M%20Signaling%20Pathway	1.56456e-08	8.13572e-07		WP:2374
1313	20.4545			[AKT1, ATF1, BCL2, BGLAP, BIRC5, CHUK, CREB1, FES, FYN, GRB2, HRAS, IBSP, ICAM1, IKBKB, IL11, IL11RA, IL6ST, ITGA2, JAK1, JAK2, MAP2K1, MAP2K2, MAPK1, MAPK3, PDPK1, PIAS1, PIAS3, PIK3R1, PIK3R2, PTPA, PTPN11, RAF1, RELA, RPS6, RPS6KA1, RPS6KB1, RUNX2, SOCS3, SRC, STAT1, STAT3, TGFB1, TYK2, YES1]	[AKT1, FYN, GRB2, IKBKB, MAPK1, PIK3R1, RELA, SRC, STAT3]								[Group16]	WP:2332	[-1]	Interleukin-11 Signaling Pathway	{Group16=4.040131500743093E-17}	{Group16=5.252170950966021E-16}	Interleukin-11%20Signaling%20Pathway	9	WikiPathways_01.03.2017	FALSE	FALSE	Interleukin-11%20Signaling%20Pathway	3.22931e-05	0.000775034		WP:2332
1314	22.7273			[AGER, AKT1, ALPL, ATF2, CASP3, CASP8, CASP9, CDC42, CHUK, CYCS, DDOST, DIAPH1, EGFR, EZR, FOXO1, FOXO4, HIF1A, IKBKB, INHBB, INS, INSR, IRAK4, IRS1, JAK2, JUN, LGALS3, MAP2K1, MAPK1, MAPK14, MAPK3, MAPK8, MAPK9, MMP13, MMP14, MMP2, MMP7, MMP9, MSN, MSR1, MYD88, NCF1, NFKB1, NFKBIA, NOS2, NOS3, PLA2G4A, PRKCA, PRKCB, PRKCD, PRKCZ, RAC1, RAF1, RELA, RHOA, ROCK1, SHC1, SMAD2, SMAD3, SOD1, SP1, SRC,…	[AKT1, EGFR, HIF1A, IKBKB, JUN, MAPK1, NFKB1, NFKBIA, RELA, SHC1, SMAD2, SMAD3, SP1, SRC, STAT3]								[Group14, Group16]	WP:2324	[-1]	AGE/RAGE pathway	{Group14=7.41317661869315E-12, Group16=4.040131500743093E-17}	{Group14=8.154494280562464E-11, Group16=5.252170950966021E-16}	AGE/RAGE%20pathway	15	WikiPathways_01.03.2017	TRUE	FALSE	AGE/RAGE%20pathway	1.56456e-08	8.13572e-07		WP:2324
1315	20.2128			[AKT1, APAF1, BAD, BAX, BCL2L1, BID, BIRC2, BIRC3, BTRC, CASP3, CASP7, CASP8, CASP9, CCL2, CDC37, CFLAR, CHUK, CREBBP, CSNK2A1, CUL1, CYBA, DIABLO, FADD, FBXW11, GLUL, GRB2, HRAS, HSP90AA1, IKBKB, IKBKG, IL6, JUN, KRAS, KSR1, KSR2, MADD, MAP2K3, MAP2K4, MAP2K6, MAP2K7, MAP3K1, MAP3K14, MAP3K3, MAP3K5, MAP3K7, MAP3K8, MAP4K2, MAPK1, MAPK3, MAPK8, MAPK9, MIR1181, MIR7846, NFKB1, NFKB2, NFKBIA, NFKB…	[AKT1, BTRC, CDC37, CREBBP, CSNK2A1, CUL1, GRB2, HSP90AA1, IKBKB, IKBKG, JUN, MAP3K1, MAP3K3, MAPK1, NFKB1, NFKBIA, PSMD2, TBK1, TRAF2]								[Group16]	WP:231	[-1]	TNF alpha Signaling Pathway	{Group16=4.040131500743093E-17}	{Group16=5.252170950966021E-16}	TNF%20alpha%20Signaling%20Pathway	19	WikiPathways_01.03.2017	FALSE	FALSE	TNF%20alpha%20Signaling%20Pathway	1.46212e-09	8.04167e-08		WP:231
1316	21.2766			[AKT1, BTK, CCL11, CISH, CRLF2, CXCL8, EIF4EBP1, FES, FYN, GAB2, HCK, IL2RA, IL6, IL7R, JAK1, JAK2, LCK, LYN, MAP2K1, MAP2K2, MAPK1, MAPK14, MAPK3, MAPK8, MAPK9, MTOR, MYC, NFKB1, NFKB2, NFKBIA, PI4K2A, PIK3CA, PTPN11, RELA, RELB, RPS6, SRC, STAT1, STAT3, STAT4, STAT5A, STAT5B, STAT6, TEC, TNFSF4, TSLP, YES1]	[AKT1, EIF4EBP1, FYN, MAPK1, MYC, NFKB1, NFKBIA, RELA, SRC, STAT3]								[Group16]	WP:2203	[-1]	Thymic Stromal LymphoPoietin (TSLP) Signaling Pathway	{Group16=4.040131500743093E-17}	{Group16=5.252170950966021E-16}	Thymic%20Stromal%20LymphoPoietin%20(TSLP)%20Signaling%20Pathway	10	WikiPathways_01.03.2017	FALSE	FALSE	Thymic%20Stromal%20LymphoPoietin%20(TSLP)%20Signaling%20Pathway	8.0177e-06	0.000224496		WP:2203
1317	21.0526			[CDK9, GRB2, IL2RG, IL9, IL9R, JAK1, JAK3, MAP2K1, MAP2K2, MAPK1, MAPK3, MIR2861, MIR3960, PIK3R1, PIK3R2, STAT1, STAT3, STAT5A, STAT5B]	[GRB2, MAPK1, PIK3R1, STAT3]								[Group13, Group16]	WP:22	[-1]	IL-9 Signaling Pathway	{Group13=2.3641936297693846E-8, Group16=4.040131500743093E-17}	{Group13=2.1277742667924462E-7, Group16=5.252170950966021E-16}	IL-9%20Signaling%20Pathway	4	WikiPathways_01.03.2017	FALSE	FALSE	IL-9%20Signaling%20Pathway	0.00510483	0.0153145		WP:22
1318	29.0323			[AKT1, CEBPB, CEBPD, GSK3B, IKBKB, IKBKG, IL17A, IL17B, IL17C, IL17D, IL17F, IL17RA, IL17RB, IL17RC, IL17RD, IL17RE, IL25, JAK1, JAK2, MAP3K14, MAP3K7, MAPK1, MAPK3, NFKB1, NFKBIB, RELA, SP1, STAT3, TRAF3, TRAF3IP2, TRAF6]	[AKT1, IKBKB, IKBKG, MAPK1, NFKB1, RELA, SP1, STAT3, TRAF6]								[Group16]	WP:2112	[-1]	IL17 signaling pathway	{Group16=4.040131500743093E-17}	{Group16=5.252170950966021E-16}	IL17%20signaling%20pathway	9	WikiPathways_01.03.2017	FALSE	FALSE	IL17%20signaling%20pathway	1.41616e-06	4.81496e-05		WP:2112
1319	24			[AKT1, BAD, BCL2L1, CCND1, CDKN1B, FYN, GSK3B, IL2RA, IL2RG, IL7, IL7R, JAK1, JAK3, MAP2K1, MAP2K2, MAPK1, MAPK3, MYC, PIK3R1, PIK3R2, PTK2B, STAT1, STAT3, STAT5A, STAT5B]	[AKT1, FYN, MAPK1, MYC, PIK3R1, STAT3]								[Group13, Group15, Group16]	WP:205	[-1]	IL-7 Signaling Pathway	{Group13=2.3641936297693846E-8, Group15=2.6321670937297696E-21, Group16=4.040131500743093E-17}	{Group13=2.1277742667924462E-7, Group15=4.2114673499676314E-20, Group16=5.252170950966021E-16}	IL-7%20Signaling%20Pathway	6	WikiPathways_01.03.2017	FALSE	FALSE	IL-7%20Signaling%20Pathway	0.0002786	0.00529341		WP:205
1320	27.6316			[AGAP2, AKT1, CASP3, CBL, CISH, CTSD, EIF4EBP1, ELK1, ERBB2, FLNA, FOS, FYN, GAB2, GRB2, GSK3B, HRAS, IRF1, IRS1, IRS2, ITGB1, JAK1, JAK2, JUN, MAP2K1, MAP2K2, MAPK1, MAPK14, MAPK3, MAPK8, MAPK9, MTOR, MYC, NEK3, NFKB1, NFKBIA, NFKBIB, NOS2, PAK1, PIAS3, PIK3CA, PIK3CB, PIK3CG, PIK3R1, PIK3R2, PPIA, PPIB, PRL, PRLR, PTK2, PTPN1, PTPN11, PTPN6, PXN, RAC1, RAF1, RELA, RPS6, RPS6KA2, RPS6KB1, SHC1, …	[AKT1, CBL, EIF4EBP1, ELK1, FLNA, FOS, FYN, GRB2, JUN, MAPK1, MYC, NFKB1, NFKBIA, PIK3R1, PXN, RELA, SHC1, SRC, STAT3, YWHAG, YWHAZ]								[Group16]	WP:2037	[-1]	Prolactin Signaling Pathway	{Group16=4.040131500743093E-17}	{Group16=5.252170950966021E-16}	Prolactin%20Signaling%20Pathway	21	WikiPathways_01.03.2017	FALSE	FALSE	Prolactin%20Signaling%20Pathway	2.83416e-13	1.67215e-11		WP:2037
1321	23.8095			[AKT1, AKT2, BIRC2, BIRC3, CASP3, CASP7, CASP8, CCL2, CCL5, CHUK, CTNNB1, FADD, GSK3B, HDAC1, IKBKB, IL6, JUN, MAP3K14, MAP3K7, MAPK1, MAPK14, MAPK3, MAPK8, MAPK9, MMP9, NFKB1, NFKB2, NFKBIA, NFKBIB, RAC1, RAF1, RELA, RELB, RIPK1, TNF, TNFRSF12A, TNFSF12, TRAF1, TRAF2, TRAF3, TRAF5, TRIM63]	[AKT1, CTNNB1, HDAC1, IKBKB, JUN, MAPK1, NFKB1, NFKBIA, RELA, TRAF2]								[Group16]	WP:2036	[-1]	TNF related weak inducer of apoptosis (TWEAK) Signaling Pathway	{Group16=4.040131500743093E-17}	{Group16=5.252170950966021E-16}	TNF%20related%20weak%20inducer%20of%20apoptosis%20(TWEAK)%20Signaling%20Pathway	10	WikiPathways_01.03.2017	FALSE	FALSE	TNF%20related%20weak%20inducer%20of%20apoptosis%20(TWEAK)%20Signaling%20Pathway	2.69419e-06	8.08256e-05		WP:2036
1322	22.2222			[AKT1, APPL1, AREG, BDNF, CGA, CREB1, CYP19A1, EIF4EBP1, FOXO1, FSHB, FSHR, GRK6, HIST3H3, MAPK1, MAPK14, MAPK3, MTOR, PRKACA, PRKCA, RAF1, RHEB, RPS6, RPS6KB1, RPS6KB2, SGK1, SRC, TSC2]	[AKT1, BDNF, EIF4EBP1, HIST3H3, MAPK1, SRC]								[Group16]	WP:2035	[-1]	Follicle Stimulating Hormone (FSH) signaling pathway	{Group16=4.040131500743093E-17}	{Group16=5.252170950966021E-16}	Follicle%20Stimulating%20Hormone%20(FSH)%20signaling%20pathway	6	WikiPathways_01.03.2017	FALSE	FALSE	Follicle%20Stimulating%20Hormone%20(FSH)%20signaling%20pathway	0.000436796	0.00698873		WP:2035
1323	25			[ACACA, ACACB, AKT1, BAD, BAX, BCL2L1, CCND1, CDC42, CFL2, CHUK, CISH, CREB1, EIF4E, EIF4EBP1, ELK1, ERBB2, ESR1, FOXO1, FYN, GRB2, GSK3A, GSK3B, HRAS, IKBKB, IKBKG, IL1B, IL1RN, IRS1, JAK1, JAK2, KHDRBS1, KPNA4, LEP, LEPR, MAP2K1, MAP2K2, MAPK1, MAPK14, MAPK3, MAPK8, MTOR, NCOA1, NFKB1, NOS3, PDE3B, PIK3R1, PIK3R2, PLCG1, PLCG2, PRKAA1, PRKAA2, PTEN, PTK2, PTPN1, PTPN11, RAC1, RAF1, REL, RELA, R…	[AKT1, EIF4E, EIF4EBP1, ELK1, ESR1, FYN, GRB2, IKBKB, IKBKG, KHDRBS1, MAPK1, NFKB1, PIK3R1, PTEN, RELA, SHC1, SP1, SRC, STAT3]								[Group16]	WP:2034	[-1]	Leptin signaling pathway	{Group16=4.040131500743093E-17}	{Group16=5.252170950966021E-16}	Leptin%20signaling%20pathway	19	WikiPathways_01.03.2017	FALSE	FALSE	Leptin%20signaling%20pathway	2.85484e-11	1.62726e-09		WP:2034
1324	27.2727			[ACP5, AKT1, AKT2, CALCR, CBL, CDC42, CHUK, CTSK, FHL2, FOS, GAB2, ICAM1, IKBKB, IKBKG, JUN, LYN, MAP2K1, MAP2K6, MAP2K7, MAP3K7, MAPK1, MAPK14, MAPK3, MAPK8, MAPK9, MITF, MTOR, NFATC1, NFKB1, NFKB2, NFKBIA, PAPSS2, PIK3R1, PIK3R2, PLCG1, PTK2, RAC1, RELA, RELB, SPI1, SQSTM1, SRC, STAT1, SYK, TAB1, TAB2, TNFRSF11A, TNFRSF11B, TNFSF11, TRAF1, TRAF2, TRAF3, TRAF5, TRAF6, VCAM1]	[AKT1, CBL, FOS, IKBKB, IKBKG, JUN, MAPK1, NFKB1, NFKBIA, PIK3R1, RELA, SRC, TRAF2, TRAF6, VCAM1]								[Group16]	WP:2018	[-1]	RANKL/RANK (Receptor activator of NFKB (ligand)) Signaling Pathway	{Group16=4.040131500743093E-17}	{Group16=5.252170950966021E-16}	RANKL/RANK%20(Receptor%20activator%20of%20NFKB%20(ligand))%20Signaling%20Pathway	15	WikiPathways_01.03.2017	FALSE	FALSE	RANKL/RANK%20(Receptor%20activator%20of%20NFKB%20(ligand))%20Signaling%20Pathway	1.00785e-09	5.64393e-08		WP:2018
1325	26.087			[AKT1, ATF1, ATM, ATR, BACH1, BAD, BARD1, BAX, BBC3, BCL2, BLM, BRCA1, CASP3, CASP8, CASP9, CDC25A, CDC25B, CDK1, CDK2, CDK4, CDKN1A, CDKN1B, CDKN2B, CHEK1, CHEK2, E2F1, GRIK1-AS2, JAK1, MAP3K5, MDM2, MIR3191, MMP1, MRE11, MSH2, MSH6, MYC, NOXA1, PLK1, POU2F1, PTEN, RAD50, RB1, SMAD2, SMAD3, STAT1, TP53]	[AKT1, BRCA1, CDK1, CDK2, CDKN1A, MDM2, MYC, PTEN, RB1, SMAD2, SMAD3, TP53]								[Group14, Group15]	WP:1971	[-1]	Integrated Cancer Pathway	{Group14=7.41317661869315E-12, Group15=2.6321670937297696E-21}	{Group14=8.154494280562464E-11, Group15=4.2114673499676314E-20}	Integrated%20Cancer%20Pathway	12	WikiPathways_01.03.2017	FALSE	FALSE	Integrated%20Cancer%20Pathway	8.73659e-08	4.19356e-06		WP:1971
1326	21.0526			[AKT1, ATF2, CCL2, CHUK, ECSIT, HSPB2, IKBKB, IKBKG, IL1A, IL1B, IL1R1, IL1RAP, IRAK1, IRAK2, IRAK3, IRAK4, JUN, MAP2K1, MAP2K2, MAP2K3, MAP2K4, MAP2K6, MAP2K7, MAP3K1, MAP3K14, MAP3K2, MAP3K3, MAP3K7, MAPK1, MAPK14, MAPK3, MAPK8, MAPK9, MAPKAPK2, MIR6502, MIR718, MYD88, NFKB1, NFKBIA, NFKBIB, PELI1, PELI2, PIK3R1, PIK3R2, PLCG1, PRKCZ, PTPN11, REL, RELA, SQSTM1, TAB1, TAB2, TAB3, TOLLIP, TRAF6, …	[AKT1, IKBKB, IKBKG, JUN, MAP3K1, MAP3K3, MAPK1, NFKB1, NFKBIA, PIK3R1, RELA, TRAF6]								[Group16]	WP:195	[-1]	IL-1 signaling pathway	{Group16=4.040131500743093E-17}	{Group16=5.252170950966021E-16}	IL-1%20signaling%20pathway	12	WikiPathways_01.03.2017	FALSE	FALSE	IL-1%20signaling%20pathway	1.09481e-06	3.83182e-05		WP:195
1327	23.8095			[ABL1, APC, ARF1, ATM, ATR, BUB1, BUB1B, BUB3, CCNA1, CCNA2, CCNB1, CCNB2, CCNB3, CCND2, CCND3, CCNE1, CCNE2, CCNH, CDC14A, CDC14B, CDC20, CDC25A, CDC25B, CDC25C, CDC45, CDC6, CDC7, CDH1, CDK1, CDK2, CDK4, CDK6, CDKN1A, CDKN1B, CDKN2A, CHEK1, CHEK2, DBF4, E2F1, E2F2, E2F3, E2F4, E2F5, E2F6, EP300, ESPL1, GADD45A, GSK3B, HDAC1, HDAC2, HDAC3, HDAC4, HDAC5, HDAC6, HDAC7, HDAC8, KITLG, MAD1L1, MAD2L1…	[ABL1, CDK1, CDK2, CDKN1A, EP300, HDAC1, HDAC2, HDAC3, HDAC5, HDAC6, MCM2, MCM5, MCM7, MDM2, PCNA, PRKDC, RB1, SMAD3, TP53, YWHAB, YWHAE, YWHAG, YWHAH, YWHAQ, YWHAZ]								[Group15]	WP:179	[-1]	Cell Cycle	{Group15=2.6321670937297696E-21}	{Group15=4.2114673499676314E-20}	Cell%20Cycle	25	WikiPathways_01.03.2017	TRUE	FALSE	Cell%20Cycle	5.81756e-14	3.49054e-12		WP:179
1328	25			[ABL1, ATM, BAX, BBC3, BCL2, BID, BOK, CDKN1A, CDKN2A, GADD45A, MDM2, MIR3191, MYC, OTX2, PMAIP1, SUMO1, TNFSF10, TP53, TP63, TP73]	[ABL1, CDKN1A, MDM2, MYC, TP53]								[Group12, Group15]	WP:1742	[-1]	TP53 Network	{Group12=1.9263814790712728E-11, Group15=2.6321670937297696E-21}	{Group12=1.9263814790712727E-10, Group15=4.2114673499676314E-20}	TP53%20Network	5	WikiPathways_01.03.2017	FALSE	FALSE	TP53%20Network	0.000751926	0.00902311		WP:1742
1329	25			[AKT1, AKT2, MIR1-1, MIR125B1, MIR125B2, MIR133B, MYEF2, NFKB1, PPP3R1, RASGRF1, STAT3, TGFB1]	[AKT1, NFKB1, STAT3]								[Group14, Group16]	WP:1559	[-1]	TFs Regulate miRNAs related to cardiac hypertrophy	{Group14=7.41317661869315E-12, Group16=4.040131500743093E-17}	{Group14=8.154494280562464E-11, Group16=5.252170950966021E-16}	TFs%20Regulate%20miRNAs%20related%20to%20cardiac%20hypertrophy	3	WikiPathways_01.03.2017	FALSE	FALSE	TFs%20Regulate%20miRNAs%20related%20to%20cardiac%20hypertrophy	0.00936483	0.0187297		WP:1559
1330	20.8333			[AKT1, ANGPT1, ARNT, CREBBP, FGF2, FGFR2, FLT1, HIF1A, KDR, MAPK1, MAPK14, MMP9, NOS3, PDGFB, PDGFRA, PIK3CA, PLCG1, PTK2, SMAD1, SRC, TEK, TIMP2, TIMP3, VEGFA]	[AKT1, CREBBP, HIF1A, MAPK1, SRC]								[Group16]	WP:1539	[-1]	Angiogenesis	{Group16=4.040131500743093E-17}	{Group16=5.252170950966021E-16}	Angiogenesis	5	WikiPathways_01.03.2017	FALSE	FALSE	Angiogenesis	0.00181977	0.0127384		WP:1539
1331	24			[AGT, CALM1, CALM2, CAMK2D, CTF1, EDN1, FOS, GATA4, IL6ST, JUN, LIFR, MAP2K3, MAPK1, MAPK11, MAPK14, MAPK8, MYEF2, NFATC4, PPP3CA, PPP3CB, PRKCB, PRKCE, RAC1, RHOA, STAT3]	[CALM1, CALM2, FOS, JUN, MAPK1, STAT3]								[Group13, Group16]	WP:1528	[-1]	Physiological and Pathological Hypertrophy of the Heart	{Group13=2.3641936297693846E-8, Group16=4.040131500743093E-17}	{Group13=2.1277742667924462E-7, Group16=5.252170950966021E-16}	Physiological%20and%20Pathological%20Hypertrophy%20%20of%20the%20Heart	6	WikiPathways_01.03.2017	TRUE	FALSE	Physiological%20and%20Pathological%20Hypertrophy%20%20of%20the%20Heart	0.0002786	0.00529341		WP:1528
1332	30.7692			[CHUK, IKBKB, ITGAV, ITGB3, MAP2K1, MAP3K14, MAPK1, MAPK3, MMP9, NFKB1, PLAU, RELA, SPP1]	[IKBKB, MAPK1, NFKB1, RELA]								[Group16]	WP:1434	[-1]	Osteopontin Signaling	{Group16=4.040131500743093E-17}	{Group16=5.252170950966021E-16}	Osteopontin%20Signaling	4	WikiPathways_01.03.2017	FALSE	FALSE	Osteopontin%20Signaling	0.00112765	0.0112765		WP:1434
1333	25			[AKT1, BCL2, BTK, CSF2RB, ELK1, FOS, FOXO3, GRB2, GSK3A, GSK3B, IL2, IL5RA, JAK1, JAK2, JUN, KRAS, LYN, MAP2K1, MAP2K2, MAPK1, MAPK3, MAPT, MYC, PIK3CG, PIK3R1, PIK3R2, PTPN11, RAF1, RPS6, RPS6KA1, RPS6KB1, RPS6KB2, SHC1, SOS1, SPRED1, STAT1, STAT3, STAT5A, STAT5B, SYK]	[AKT1, ELK1, FOS, GRB2, JUN, MAPK1, MYC, PIK3R1, SHC1, STAT3]								[Group14, Group16]	WP:127	[-1]	IL-5 Signaling Pathway	{Group14=7.41317661869315E-12, Group16=4.040131500743093E-17}	{Group14=8.154494280562464E-11, Group16=5.252170950966021E-16}	IL-5%20Signaling%20Pathway	10	WikiPathways_01.03.2017	FALSE	FALSE	IL-5%20Signaling%20Pathway	1.65976e-06	5.4772e-05		WP:127
1646	30.7692			[AES, AKT1, AR, BAG1, BMF, BRCA1, BUB1B-PAK6, CALR, CARM1, CAV1, CCND1, CCNE1, CDC42, CDKN1A, CREB1, CREBBP, CTNNB1, DAXX, DSTN, EFCAB6, EGFR, EP300, ETV5, FHL2, FKBP4, FLNA, FOXO1, GSK3B, HDAC1, JUN, KAT2B, KAT5, KAT7, KDM1A, KLK3, LIMK2, MDM2, MIR1281, NCOA1, NCOA2, NCOA3, NCOA4, NCOR1, NCOR2, NR0B2, NR2C2, PAK6, PARK7, PATZ1, PIAS1, PIAS2, PIAS3, PIAS4, PIK3R1, PIK3R2, PLPP1, PRDX1, PSMC3IP, P…	[AKT1, AR, BRCA1, CDKN1A, CREBBP, CTNNB1, DAXX, EGFR, EP300, FLNA, HDAC1, JUN, KAT5, KDM1A, MDM2, PIK3R1, PTEN, RACK1, RB1, RELA, SIN3A, SIRT1, SMAD3, SP1, SRC, STAT3, STUB1, UBE2I]								[Group00]	WP:138	[-1]	Androgen receptor signaling pathway	{Group00=9.17231897988753E-19}	{Group00=1.3758478469831295E-17}	Androgen%20receptor%20signaling%20pathway	28	WikiPathways_01.03.2017	TRUE	FALSE	Androgen%20receptor%20signaling%20pathway	9.17232e-19	5.87028e-17		WP:138
1645	20			[CASK, CASP1, CASP8, CCNE1, CUL1, FBXW7, GPR37, HSPA14, HSPA1A, HSPA1B, HSPA1L, HSPA2, HSPA4, HSPA5, HSPA6, HSPA8, HSPA9, PRKN, PSMC1, PSMC2, PSMC3, PSMC4, PSMC5, PSMC6, PSMD1, PSMD10, PSMD11, PSMD12, PSMD13, PSMD14, PSMD2, PSMD3, PSMD4, PSMD5, PSMD6, PSMD7, PSMD8, PSMD9, RNF19A, SEPT5, SIAH1, SIAH2, SNCA, SNCAIP, STUB1, TUBA1A, TUBA1B, TUBA1C, TUBA3C, TUBA3D, TUBA3E, TUBA4A, TUBA8, TUBAL3, TUBB,…	[CUL1, HSPA1A, HSPA1B, HSPA4, HSPA5, HSPA8, HSPA9, PRKN, PSMC5, PSMD2, PSMD4, STUB1, TUBA1A, TUBB]								[Group01]	WP:2359	[-1]	Parkin-Ubiquitin Proteasomal System pathway	{Group01=2.660274885358348E-7}	{Group01=2.1282199082866783E-6}	Parkin-Ubiquitin%20Proteasomal%20System%20pathway	14	WikiPathways_01.03.2017	TRUE	FALSE	Parkin-Ubiquitin%20Proteasomal%20System%20pathway	2.66027e-07	1.09071e-05		WP:2359
1644	34.7826			[AEBP2, ASH1L, DOT1L, EED, EHMT1, EHMT2, EZH1, EZH2, H3F3A, H3F3B, HIST1H3A, HIST1H3B, HIST1H3C, HIST1H3D, HIST1H3E, HIST1H3F, HIST1H3G, HIST1H3H, HIST1H3I, HIST1H3J, HIST1H4A, HIST1H4B, HIST1H4C, HIST1H4D, HIST1H4E, HIST1H4F, HIST1H4G, HIST1H4H, HIST1H4J, HIST1H4K, HIST1H4L, HIST2H3A, HIST2H3C, HIST2H3D, HIST4H4, KMT2A, KMT2B, KMT2C, KMT2D, KMT2E, KMT5A, KMT5B, KMT5C, MIR4738, MIR555, MIR6755, N…	[EED, EZH2, HIST1H3A, HIST1H3B, HIST1H3C, HIST1H3D, HIST1H3E, HIST1H3F, HIST1H3G, HIST1H3H, HIST1H3I, HIST1H3J, HIST1H4A, HIST1H4B, HIST1H4C, HIST1H4D, HIST1H4E, HIST1H4F, HIST1H4H, HIST1H4J, HIST1H4K, HIST1H4L, HIST4H4, SET]								[Group05]	WP:2369	[-1]	Histone Modifications	{Group05=1.292822377197827E-17}	{Group05=1.8099513280769576E-16}	Histone%20Modifications	24	WikiPathways_01.03.2017	TRUE	FALSE	Histone%20Modifications	1.29282e-17	8.14478e-16		WP:2369
1643	22.2222			[ABL1, AKT1, ANXA5, APOE, APP, AXIN1, BCL3, BEX3, BIRC5, CARD14, CASP7, CDKN1A, CDKN1B, CTNNA1, CUL1, CUL5, ERBB3, ERN1, ETS1, F2R, GCLC, HDAC1, HELLS, HSPA5, HSPB1, HSPD1, IER3, IL7R, JUND, MAPK1, MIR8085, NET1, NFKB1, NQO1, NRG1, PAK2, PKN1, PTK2, PTK2B, RIPK2, RNF7, RPS6KB1, SERBP1, SMAD7, SOCS3, SQSTM1, THBS1, TNF, TNFRSF10B, TNFRSF21, TRAF1, VAV3, VIM, YBX3]	[ABL1, AKT1, APP, CDKN1A, CUL1, CUL5, HDAC1, HSPA5, HSPB1, MAPK1, NFKB1, VIM]								[Group06]	WP:2864	[-1]	Apoptosis-related network due to altered Notch3 in ovarian cancer	{Group06=5.87603806549748E-7}	{Group06=4.113226645848236E-6}	Apoptosis-related%20network%20due%20to%20altered%20Notch3%20in%20ovarian%20cancer	12	WikiPathways_01.03.2017	TRUE	FALSE	Apoptosis-related%20network%20due%20to%20altered%20Notch3%20in%20ovarian%20cancer	5.87604e-07	2.17413e-05		WP:2864
1642	22.7273			[ACTA1, ACTB, ACTG1, APAF1, ARHGDIB, BCL2, CASP10, CASP3, CASP6, CASP7, CASP8, CASP9, CFLAR, CYCS, DAXX, DFFA, DFFB, FADD, FAF1, FAS, FASLG, HSPB1, IL1A, JUN, LMNA, LMNB1, LMNB2, MAP2K4, MAP3K1, MAP3K7, MAPK8, MAPKAPK2, MAPKAPK3, MIR34C, MIR7108, NFX1, PAK1, PAK2, PARP1, PRKDC, RB1, RIPK2, SPTAN1, TNF]	[ACTB, ACTG1, DAXX, HSPB1, JUN, LMNA, MAP3K1, PARP1, PRKDC, RB1]								[Group07]	WP:314	[-1]	Fas Ligand (FasL) pathway and Stress induction of Heat Shock Proteins (HSP) regulation	{Group07=4.248416646059398E-6}	{Group07=2.1242083230296987E-5}	Fas%20Ligand%20(FasL)%20pathway%20and%20Stress%20induction%20of%20Heat%20Shock%20Proteins%20(HSP)%20regulation	10	WikiPathways_01.03.2017	TRUE	FALSE	Fas%20Ligand%20(FasL)%20pathway%20and%20Stress%20induction%20of%20Heat%20Shock%20Proteins%20(HSP)%20regulation	4.24842e-06	0.000123204		WP:314
1641	22.2222			[APOBEC3G, CBFB, CUL5, ELOB, ELOC, LOC100506403, RBX1, RUNX1, UBB]	[CUL5, RBX1]								[Group08]	WP:3300	[-1]	Dual hijack model of Vif in HIV infection	{Group08=0.04380605693449083}	{Group08=0.04380605693449083}	Dual%20hijack%20model%20of%20Vif%20in%20HIV%20infection	2	WikiPathways_01.03.2017	TRUE	FALSE	Dual%20hijack%20model%20of%20Vif%20in%20HIV%20infection	0.0438061	0.0438061		WP:3300
1640	27.027			[CCNT1, CDK9, CREBBP, EP300, HDAC1, HDAC2, HDAC3, HDAC4, HDAC5, HDAC7, HDAC8, HDAC9, HEXIM1, MIR1236, MIR1281, MIR2861, MIR3960, MIR943, NELFA, NELFB, NELFCD, NELFE, NFATC1, NFATC2, NFATC3, NFATC4, NFKB1, NFKBIA, PPP3CA, PPP3CB, PPP3CC, PPP3R1, PPP3R2, RELA, SP1, SUPT4H1, SUPT5H]	[CREBBP, EP300, HDAC1, HDAC2, HDAC3, HDAC5, NFKB1, NFKBIA, RELA, SP1]								[Group09]	WP:3414	[-1]	Initiation of transcription and translation elongation at the HIV-1 LTR	{Group09=7.542951342059656E-7}	{Group09=4.525770805235794E-6}	Initiation%20of%20transcription%20and%20translation%20elongation%20at%20the%20HIV-1%20LTR	10	WikiPathways_01.03.2017	TRUE	FALSE	Initiation%20of%20transcription%20and%20translation%20elongation%20at%20the%20HIV-1%20LTR	7.54295e-07	2.71546e-05		WP:3414
1639	36.3636			[FOXO1, FOXO3, HIF1A, NAMPT, NFKB1, PARP1, PPARG, ROS1, SIRT1, SIRT3, TFAM]	[HIF1A, NFKB1, PARP1, SIRT1]								[Group10]	WP:3630	[-1]	NAD metabolism, sirtuins and aging	{Group10=5.528487183382803E-4}	{Group10=0.0016585461550148411}	NAD%20metabolism,%20sirtuins%20and%20aging	4	WikiPathways_01.03.2017	TRUE	FALSE	NAD%20metabolism,%20sirtuins%20and%20aging	0.000552849	0.00773988		WP:3630
1638	22.5564			[AKT1, APP, ATF2, ATF3, AXIN1, BCAR1, BTRC, CAV1, CCNB2, CCND1, CDC42, CDK1, CDKN1A, CDKN2B, CITED1, COL1A2, COPS5, CREBBP, CUL1, DAB2, DCP1A, E2F4, E2F5, EID2, EP300, ETS1, FN1, FOS, FOSB, FOXH1, FOXP3, GRB2, HDAC1, HGS, ITCH, ITGA2, ITGB1, ITGB3, ITGB4, JUN, JUNB, JUND, KLF10, KLF11, KLF6, LIMK2, MAP2K1, MAP2K2, MAP2K3, MAP2K4, MAP2K6, MAP3K7, MAP4K1, MAPK1, MAPK14, MAPK4, MAPK8, MAPK9, MEF2A, …	[AKT1, APP, BTRC, CDK1, CDKN1A, COPS5, CREBBP, CUL1, EP300, FN1, FOS, GRB2, HDAC1, JUN, MAPK1, MYC, PIK3R1, PML, RBX1, SHC1, SIN3A, SMAD2, SMAD3, SMURF1, SNW1, SP1, SRC, TP53, TRAF6, UBE2I]								[Group02]	WP:366	[-1]	TGF-beta Signaling Pathway	{Group02=7.016849920678339E-16}	{Group02=8.420219904814007E-15}	TGF-beta%20Signaling%20Pathway	30	WikiPathways_01.03.2017	TRUE	FALSE	TGF-beta%20Signaling%20Pathway	7.01685e-16	4.35045e-14		WP:366
1637	20			[AGTR1, ANGPT2, CTGF, ENG, FBN1, FBN2, FBN3, FLNA, LTBP1, LTBP2, MAPK1, MAPK14, MAPK3, MAPK8, NR2C2, POSTN, RUNX2, SERPINE1, SHC1, SMAD2, SMAD3, SMAD4, TGFBR1, TGFBR2, TGFBR3]	[FLNA, MAPK1, SHC1, SMAD2, SMAD3]								[Group11]	WP:3668	[-1]	Hypothesized Pathways in Pathogenesis of Cardiovascular Disease	{Group11=5.8863125308210486E-5}	{Group11=2.3545250123284194E-4}	Hypothesized%20Pathways%20in%20Pathogenesis%20of%20Cardiovascular%20Disease	5	WikiPathways_01.03.2017	FALSE	FALSE	Hypothesized%20Pathways%20in%20Pathogenesis%20of%20Cardiovascular%20Disease	0.00220506	0.0132304		WP:3668
1636	33.3333			[AKT1, CDH1, CDH16, CDH2, CDH6, FN1, ID1, MAPK1, MAPK3, RUNX2, SMAD2, SMAD3, SMAD4, SNAI1, SNAI2, TGFB1, TNC, VIM]	[AKT1, FN1, MAPK1, SMAD2, SMAD3, VIM]								[Group11]	WP:3859	[-1]	TGF-B Signaling in Thyroid Cells for Epithelial-Mesenchymal Transition	{Group11=5.8863125308210486E-5}	{Group11=2.3545250123284194E-4}	TGF-B%20Signaling%20in%20Thyroid%20Cells%20for%20Epithelial-Mesenchymal%20Transition	6	WikiPathways_01.03.2017	TRUE	FALSE	TGF-B%20Signaling%20in%20Thyroid%20Cells%20for%20Epithelial-Mesenchymal%20Transition	3.65575e-05	0.000840823		WP:3859
1635	42.8571			[MRE11, NHEJ1, PRKDC, RAD50, XRCC4, XRCC5, XRCC6]	[PRKDC, XRCC5, XRCC6]								[Group03]	WP:438	[-1]	Non-homologous end joining	{Group03=0.0017167109481846488}	{Group03=0.0034334218963692977}	Non-homologous%20end%20joining	3	WikiPathways_01.03.2017	TRUE	FALSE	Non-homologous%20end%20joining	0.00171671	0.0137337		WP:438
1634	22.2222			[EXO1, LIG1, MLH1, MSH2, MSH6, PCNA, POLD1, RFC1, RPA1]	[PCNA, RPA1]								[Group04]	WP:531	[-1]	Mismatch repair	{Group04=0.04380605693449083}	{Group04=0.04380605693449083}	Mismatch%20repair	2	WikiPathways_01.03.2017	TRUE	FALSE	Mismatch%20repair	0.0438061	0.0438061		WP:531
